# Supplementary material for: People's knowledge, attitudes, practice, and healthcare education demand regarding OSA: a cross-sectional study among Chinese general populations
Source: Front Public Health. 2023 Jul 13;11:1128334. doi: 10.3389/fpubh.2023.1128334 (PMC10372425; doi:10.3389/fpubh.2023.1128334)
Supplement: Supplementary file 1 [file Data_Sheet_1.XLSX]

## Sheet: sheet1
地区	Q1性别	Q2年龄	Q3文化程度	Q4就业	Q5职业	Q6家庭月收入	Q7居住地	Q8是否有孩子	Q9和孩子的关系	Q10有几个≤14岁的孩子	Q11是否听说过OSA	Q12认为OSA是一种严重的疾病吗	Q13“OSA会增加交通事故的发生率”	Q14儿童OSA最常见的原因是扁腺肥大	Q15儿童听力下降可能与腺样体肥大有关	Q16哪幅图是“腺样体面容”	Q17对OSA的诊断方法了解程度	Q18OSA症状睡眠打鼾	呼吸暂停	张口呼吸	憋醒窒息感	呼吸费力	晨起头痛	白天嗜睡	易疲乏	易怒	夜尿大于1次每晚	儿童尿床	注意力不集中	认知功能障碍	Q19诊断OSA的常用检查方法X线	头部颅面部CT	鼻内镜检查	电子鼻咽喉镜检查	整夜睡眠呼吸监测PSG	Q20OSA风险脑卒中或脑中风	糖尿病	高血压病	痴呆	心律失常	心肌梗塞	高脂血症	生长、发育迟缓	分泌性中耳炎	鼻炎鼻窦炎	颌面部发育异常	脊柱发育异常	Q21对OSA的治疗方法了解程度	Q22治疗OSA的方法控制体重
1	2	51	2	1	1	2	1	1	2	1	3	1	1	1	1	1	3	1	1	1	1	1	1	1	1	1	0	0	1	0	0	1	1	1	1	1	0	0	0	0	0	0	1	1	1	1	0	3	1
1	2	37	2	1	1	3	1	1	2	2	4	1	1	1	1	1	4	1	1	1	1	1	1	1	1	1	1	1	1	1	1	1	1	1	1	1	1	1	1	1	1	1	1	1	1	1	1	4	1
1	1	50	3	1	1	1	1	1	1	1	3	1	1	1	1	1	3	1	1	1	1	1	1	1	1	1	1	1	1	1	1	1	1	1	1	1	1	1	1	1	1	1	1	1	1	1	1	3	1
1	1	37	2	1	1	2	1	1	2	1	2	1	1	1	1	1	2	1	1	1	1	1	1	1	1	1	0	0	1	1	0	0	1	1	1	1	1	1	1	1	1	1	1	0	1	1	0	2	0
1	1	34	2	1	3	1	1	1	1	1	1	0	0	1	1	1	0	1	0	0	0	0	0	0	0	0	0	0	0	0	0	0	1	0	0	0	0	0	0	1	0	0	0	0	0	0	0	0	0
1	1	38	1	1	1	1	1	1	1	1	4	1	1	1	1	1	3	1	1	1	1	1	1	1	1	1	0	1	1	1	0	1	1	1	1	1	0	1	0	1	0	0	1	1	1	1	1	3	1
1	2	36	3	1	3	2	1	1	2	2	2	1	1	1	1	1	2	1	1	1	1	1	1	1	1	1	1	1	1	1	1	1	1	1	1	1	0	1	1	1	1	0	1	1	1	1	0	2	1
1	1	37	3	1	1	2	1	1	1	1	2	1	1	1	1	1	2	1	1	1	1	1	1	1	1	1	1	1	1	1	0	0	1	1	1	0	0	0	0	1	1	0	1	1	1	1	1	2	1
1	2	34	1	1	3	2	1	1	2	2	1	1	1	1	1	1	0	1	1	1	1	1	1	1	1	1	1	1	1	1	0	0	1	1	1	1	0	0	1	0	0	0	1	1	1	1	0	0	0
1	2	37	2	1	3	1	1	1	2	1	0	1	0	1	1	1	0	1	1	1	1	1	1	1	1	1	0	0	1	0	0	0	1	1	0	0	0	0	0	0	0	0	0	0	0	0	0	0	1
1	2	36	2	1	3	3	1	1	2	1	2	1	0	1	1	0	1	1	1	1	1	1	0	1	0	0	0	0	1	0	0	0	0	0	1	1	0	1	0	1	1	1	1	0	1	1	1	1	1
1	2	34	2	1	3	2	1	1	2	1	2	0	1	1	1	1	2	1	1	1	1	1	1	1	1	1	1	1	1	1	0	0	1	1	1	1	1	1	1	1	1	1	1	1	1	1	1	2	1
1	2	37	2	1	1	2	1	1	2	2	3	1	1	1	1	1	3	1	1	1	1	1	1	1	1	1	1	1	1	1	1	1	1	1	1	1	1	1	1	1	1	0	1	0	0	1	0	2	1
1	2	35	2	1	1	2	1	1	2	1	1	0	1	1	0	0	1	1	1	1	1	1	0	0	0	0	0	0	0	0	0	1	1	1	1	0	0	0	0	0	1	0	0	0	1	1	0	1	1
1	2	49	2	1	1	2	1	1	2	0	4	1	1	1	1	1	4	1	1	1	1	1	1	1	1	1	1	1	1	1	1	1	1	1	1	1	1	1	1	1	1	1	1	1	1	1	0	4	1
1	2	32	2	1	1	1	1	1	2	1	2	1	1	1	1	1	2	1	1	1	1	1	1	1	1	1	1	1	1	1	0	1	1	1	1	1	1	1	1	1	1	1	1	1	1	1	1	2	1
1	1	47	2	1	3	3	1	1	1	0	2	1	1	1	1	1	2	1	1	1	1	1	1	1	1	1	0	0	1	1	0	0	1	1	1	1	0	1	1	1	1	1	0	0	0	1	0	2	1
1	2	36	2	1	1	2	1	1	2	1	2	1	1	1	1	1	2	1	1	1	1	1	1	1	1	1	1	1	1	1	0	1	0	1	1	1	1	1	1	1	1	1	1	1	1	1	1	2	1
1	1	53	3	1	1	2	1	1	1	24	3	1	1	1	1	1	3	1	1	1	1	1	1	1	1	1	1	1	1	1	1	1	1	1	1	1	1	1	1	1	1	1	1	1	1	1	0	3	1
1	2	37	2	1	1	2	1	1	2	1	2	1	1	1	1	1	2	1	1	1	1	1	1	1	1	1	1	1	1	1	1	1	1	1	1	1	1	1	1	1	1	1	1	1	1	1	1	2	1
1	1	38	2	1	3	2	1	1	1	1	1	0	0	1	1	1	1	1	1	1	1	1	1	1	1	1	0	0	1	1	0	1	1	1	1	0	0	0	1	1	0	0	1	1	1	1	0	1	1
1	2	35	2	1	1	2	1	1	2	1	2	1	1	1	1	1	1	1	1	1	1	1	0	1	1	1	0	0	1	0	1	1	0	1	1	0	0	1	0	1	1	0	1	0	0	1	0	2	1
1	2	55	2	1	1	1	1	1	2	0	2	1	1	1	1	1	2	1	1	1	1	1	1	1	1	1	1	1	1	1	0	0	1	1	1	1	1	1	1	1	1	0	1	0	1	1	0	2	1
1	2	30	2	1	3	2	1	1	2	2	1	0	0	1	1	1	0	1	1	1	1	1	1	1	1	1	1	0	1	0	1	1	1	1	1	1	0	1	1	1	1	0	1	1	1	1	1	0	1
1	2	36	2	1	1	3	1	1	2	2	3	1	1	1	1	1	3	1	1	1	1	1	0	1	1	1	0	0	1	1	0	0	1	1	1	1	0	1	0	1	1	0	1	1	1	1	0	3	1
1	2	31	2	1	1	3	1	1	2	2	2	1	1	1	1	1	2	1	1	1	1	1	1	1	1	1	0	0	1	1	1	1	1	1	1	1	1	1	1	1	1	1	1	1	1	1	1	2	1
1	2	41	1	1	3	2	1	1	2	1	1	1	1	1	1	1	1	1	1	1	1	1	1	1	1	1	1	1	1	1	1	1	1	1	1	1	1	1	1	1	1	1	1	1	1	1	1	1	1
1	2	48	1	1	3	1	1	1	2	0	1	1	1	1	1	1	1	1	1	1	1	1	1	1	1	1	1	1	1	1	1	1	1	1	1	1	1	1	1	1	1	1	1	1	1	1	1	1	1
1	2	33	3	1	1	1	1	1	2	1	1	1	1	1	1	1	1	1	1	1	1	1	1	1	1	1	1	1	1	1	1	1	1	1	1	1	1	1	1	1	1	1	1	1	1	1	1	1	1
1	2	29	2	1	3	2	1	1	2	1	0	1	1	1	1	0	0	1	1	1	1	1	1	1	1	1	1	1	1	1	0	0	1	1	1	1	1	1	1	1	1	1	1	1	1	1	1	0	1
1	2	38	3	1	1	1	1	1	2	2	4	1	1	1	1	1	4	1	1	1	1	1	1	1	1	1	1	1	1	1	1	1	1	1	1	1	1	1	1	1	1	1	1	1	1	1	0	3	1
1	1	38	2	1	1	2	1	1	1	2	2	0	0	1	1	1	2	1	1	1	1	1	1	1	1	1	0	0	1	0	0	1	1	1	1	0	0	0	1	1	1	1	1	1	1	1	1	2	1
1	1	41	3	1	3	3	1	1	1	2	2	0	1	1	1	1	2	1	1	1	1	1	0	1	1	1	1	0	1	1	1	1	1	1	1	1	1	1	1	1	1	1	1	1	1	1	0	1	1
1	1	35	3	1	1	2	1	1	1	1	4	1	1	1	1	1	4	1	1	1	1	1	1	1	1	1	1	1	1	1	1	0	1	1	1	1	0	1	1	1	1	0	1	1	1	1	0	4	1
1	2	32	2	1	3	3	1	1	2	1	1	1	1	1	1	1	0	1	1	1	1	1	1	1	1	1	1	1	1	1	1	1	1	1	1	1	1	1	1	1	1	1	1	1	1	1	1	1	1
1	2	63	1	2	2	3	1	1	2	0	2	1	1	1	1	1	2	1	1	1	1	1	1	1	1	1	1	0	1	1	0	0	0	0	1	0	1	1	1	1	1	1	0	0	0	0	0	2	0
1	1	58	1	2	2	1	1	1	1	1	0	0	1	1	1	1	0	0	0	0	0	0	0	0	0	0	0	0	0	0	0	0	0	0	0	0	0	0	0	0	0	0	0	0	0	0	0	0	0
2	2	40	3	1	3	2	1	1	2	1	2	1	1	0	1	1	1	1	1	1	1	1	1	1	1	1	0	1	1	0	1	1	1	1	1	1	0	1	0	1	1	0	1	1	1	1	0	1	1
1	2	28	3	1	1	1	1	1	2	1	4	1	1	1	1	1	4	1	1	1	1	1	1	1	1	1	1	1	1	1	1	0	1	1	1	1	1	1	1	1	1	1	1	1	1	1	0	4	1
1	1	40	2	1	1	2	1	1	1	1	3	1	1	1	1	1	3	1	1	1	1	1	1	1	1	1	1	1	1	1	0	0	1	0	0	1	1	1	1	1	1	1	1	1	1	1	1	3	1
1	2	34	2	1	3	2	1	1	2	2	0	1	0	1	1	0	0	1	1	1	1	1	0	0	0	0	0	0	0	0	1	1	1	1	1	0	0	0	0	0	0	0	1	0	0	0	0	0	1
1	2	35	3	1	1	2	1	1	2	1	2	1	1	1	1	1	3	1	1	1	1	1	1	1	1	0	0	0	1	0	1	1	1	1	1	1	1	1	0	1	1	0	1	1	1	1	0	2	1
1	2	31	2	1	1	1	1	1	2	1	1	1	1	1	1	1	1	1	1	1	1	1	1	1	1	1	1	1	1	1	1	1	1	1	1	1	1	1	1	1	1	1	1	1	1	1	1	1	1
1	2	50	1	1	3	1	1	1	2	1	1	0	0	1	1	1	1	1	0	1	1	1	0	0	1	0	0	0	1	0	0	0	0	1	1	1	0	0	1	1	0	0	0	0	1	0	0	0	0
1	1	56	2	1	3	2	1	1	1	0	1	1	0	0	1	1	1	1	1	1	1	1	1	1	1	1	1	1	1	1	0	0	1	1	1	1	0	1	0	1	1	0	1	0	1	1	0	1	1
1	2	65	2	2	2	2	1	1	3	1	1	1	0	1	1	1	1	1	1	1	1	1	1	0	1	1	0	0	1	1	0	0	1	1	1	0	0	0	1	0	0	0	1	1	1	1	0	1	0
1	2	42	1	2	2	1	1	1	2	1	1	1	1	1	1	1	1	1	1	1	1	1	1	1	1	1	1	1	1	1	0	0	1	1	1	0	0	1	1	0	1	1	1	1	1	1	1	1	0
1	2	30	1	1	3	1	1	1	2	1	2	1	1	1	1	1	2	1	1	1	1	1	1	1	1	1	1	0	1	1	1	0	1	1	1	1	0	0	1	1	1	0	1	1	1	1	1	2	0
1	1	30	2	1	3	2	1	1	1	1	2	1	1	1	1	1	3	1	1	1	1	1	1	1	1	0	0	0	1	1	1	1	1	1	1	1	0	0	0	1	1	0	1	1	1	1	0	3	1
1	1	40	2	1	3	3	1	1	1	1	1	1	1	1	1	0	1	1	1	1	1	1	1	1	1	1	1	1	1	1	0	0	0	0	0	0	0	0	0	0	0	0	0	0	0	0	0	1	0
1	1	37	2	1	3	2	1	1	1	1	1	1	1	1	1	1	0	1	1	1	1	1	1	1	1	1	1	1	1	1	1	0	1	1	1	1	1	1	1	1	1	1	1	1	1	1	1	0	1
1	1	32	1	1	3	2	1	1	1	1	0	1	1	1	1	1	0	1	1	1	1	0	0	0	0	0	0	0	0	0	0	0	0	0	0	0	0	0	0	0	0	0	0	0	0	0	0	0	0
1	1	39	2	1	3	2	1	1	1	2	0	1	1	0	1	0	0	0	0	0	0	0	0	0	0	0	0	0	0	0	0	0	0	0	0	0	0	0	0	0	0	0	0	0	0	0	0	0	0
1	1	36	2	1	3	3	1	1	1	2	1	1	1	1	0	1	0	0	0	0	0	0	0	0	0	0	0	0	0	0	0	0	1	1	1	0	0	0	0	1	1	0	1	0	0	1	0	0	0
1	1	40	1	1	3	1	1	1	1	1	1	1	0	1	1	1	0	1	1	1	0	1	0	1	1	1	0	1	0	0	1	1	1	1	1	1	0	0	1	1	1	0	1	1	1	1	0	0	0
1	1	42	1	1	3	2	1	1	1	1	2	1	1	1	1	1	1	1	1	1	1	1	1	1	1	1	0	0	1	1	0	0	1	1	0	1	0	1	1	1	1	0	1	0	1	1	1	0	1
2	2	36	2	1	3	2	1	1	2	2	1	1	0	1	0	1	0	1	1	1	1	1	1	1	1	0	0	0	0	0	0	1	1	1	1	1	0	0	0	1	1	0	0	0	1	1	0	1	1
1	1	38	2	1	3	2	1	1	1	1	2	1	1	1	1	0	1	1	1	1	1	1	1	1	1	1	0	0	0	0	0	1	1	1	1	0	0	0	0	1	1	0	1	1	1	1	0	0	1
1	1	32	2	1	3	3	1	1	1	1	3	1	1	1	1	1	3	1	1	1	1	1	1	1	1	1	1	1	1	0	1	1	1	1	1	1	0	1	1	1	1	0	1	1	1	1	1	3	1
1	2	28	1	2	2	1	1	1	2	1	0	1	1	1	1	1	0	1	1	1	1	1	1	0	0	0	0	0	0	0	0	1	1	0	1	1	0	1	1	1	1	0	1	0	1	1	0	0	1
1	2	30	3	2	2	2	1	1	2	1	2	1	1	1	1	1	1	1	1	1	1	1	1	1	1	1	1	1	1	1	1	1	1	1	1	1	1	1	1	1	1	1	1	1	1	1	1	0	1
2	1	39	3	1	3	2	1	1	1	2	0	1	1	1	1	1	0	1	1	1	1	1	1	1	1	1	1	1	1	1	1	1	1	1	1	1	1	1	1	1	1	1	1	1	1	1	1	0	0
2	1	30	2	1	3	1	1	1	1	1	3	1	1	1	1	1	3	1	1	1	1	1	1	1	1	1	0	0	1	0	1	1	1	1	1	1	1	1	1	1	1	1	1	0	0	1	0	3	1
1	2	27	1	2	2	2	1	1	2	1	0	1	1	1	1	1	0	1	1	1	1	1	0	0	0	0	0	0	0	0	0	0	0	1	0	1	0	1	0	0	1	0	0	0	0	1	1	0	1
2	1	46	1	1	1	2	1	1	1	0	3	1	1	1	1	1	1	1	1	1	1	1	1	1	1	1	1	1	1	1	1	1	1	1	1	1	1	1	1	1	1	1	1	1	1	1	1	1	1
2	1	36	3	1	3	3	1	1	1	2	3	1	1	1	1	1	3	1	1	1	1	1	1	1	1	1	0	0	1	0	1	1	1	1	1	0	1	1	0	0	0	0	1	1	1	1	1	3	1
2	1	38	3	1	3	3	1	1	1	2	0	1	1	1	1	1	1	1	1	1	1	1	0	0	0	0	0	0	0	0	1	0	1	1	1	0	0	0	0	0	0	0	1	0	1	1	0	1	0
1	1	35	1	1	3	2	1	1	1	2	2	1	0	1	0	1	2	0	1	1	1	0	0	0	0	1	0	1	1	0	0	0	0	0	1	0	0	0	0	0	0	0	0	0	1	1	0	2	0
1	1	53	1	1	3	1	2	1	1	3	2	1	1	1	1	1	2	0	1	0	0	1	1	1	1	0	0	0	0	0	0	1	0	0	1	0	1	1	1	0	0	0	0	1	1	1	0	2	1
2	1	49	1	1	3	1	1	1	1	1	0	1	1	1	1	1	0	1	1	1	1	1	1	1	1	1	1	1	1	1	1	1	1	1	1	1	1	1	1	1	1	1	1	1	1	1	1	0	1
1	1	35	3	1	3	2	1	1	1	1	1	0	0	1	0	1	1	1	1	1	1	1	1	1	1	0	0	0	1	0	1	1	1	1	1	1	0	1	1	1	1	1	1	0	1	1	0	1	1
2	1	39	2	1	3	3	1	1	1	2	2	1	1	1	1	1	1	1	1	1	1	1	1	1	1	1	1	1	1	1	0	1	1	1	1	1	1	1	1	1	1	1	1	1	1	1	1	1	1
1	2	31	3	1	3	2	1	1	2	1	1	1	1	1	1	1	0	1	1	1	1	1	1	1	1	1	1	1	1	1	1	1	1	1	1	1	1	0	0	1	1	1	1	0	1	1	0	0	1
1	1	45	2	2	2	2	1	1	1	1	3	1	1	1	1	1	2	1	1	1	1	1	1	1	1	0	0	0	1	1	0	1	1	1	1	1	0	1	0	0	0	0	1	0	1	1	0	1	1
2	2	48	1	2	2	1	1	1	2	1	1	1	1	1	1	0	1	1	1	1	1	1	1	1	1	1	1	1	1	1	1	1	1	1	1	1	1	1	1	1	1	1	1	1	1	1	1	2	1
1	2	40	2	1	3	1	1	1	2	1	1	1	1	1	1	1	1	1	1	1	1	1	1	0	0	1	0	0	0	0	0	1	1	1	1	1	0	0	1	0	0	0	1	0	0	1	0	0	1
1	2	38	2	1	3	3	1	1	2	2	1	1	1	1	1	1	0	1	1	1	1	1	1	1	1	1	1	0	1	1	0	0	0	0	1	1	1	1	0	1	1	1	1	1	1	1	1	0	1
1	2	36	3	1	1	2	1	1	2	1	3	1	1	1	1	1	3	1	1	1	1	1	1	1	1	1	1	1	1	1	0	0	1	1	1	1	1	1	1	1	1	0	1	1	1	1	0	3	1
1	2	31	2	1	1	1	1	1	2	1	1	1	1	1	1	1	1	1	0	1	1	1	0	0	0	0	0	0	0	0	1	1	1	1	1	1	1	1	1	1	1	1	1	1	1	1	1	0	0
1	2	32	2	1	3	1	1	1	2	1	0	1	1	1	0	1	0	0	1	1	1	1	0	0	0	0	0	0	0	0	0	0	1	1	1	0	0	0	0	0	0	0	1	0	1	1	0	0	0
1	2	30	2	1	3	1	2	1	2	0	2	1	0	1	1	0	2	1	0	1	0	1	0	0	0	0	0	0	0	0	0	0	0	0	0	0	0	0	0	0	0	0	0	0	0	0	0	2	0
1	2	29	2	1	3	2	1	1	2	1	2	1	1	1	1	1	1	1	1	1	1	1	1	1	1	0	0	0	1	1	1	1	1	0	0	0	0	0	0	0	0	0	1	1	1	1	0	1	0
1	1	55	1	1	1	2	1	1	1	0	4	1	1	1	1	1	3	1	1	1	1	1	1	1	1	1	1	1	1	1	1	1	1	1	1	1	0	1	1	1	1	1	1	1	1	1	0	3	1
1	1	37	2	1	3	2	1	1	1	5	0	1	1	1	1	1	0	1	1	1	1	1	1	1	1	1	0	0	1	0	0	0	0	0	0	1	0	0	0	1	1	1	1	0	1	1	0	0	0
1	2	32	1	1	3	1	1	1	2	2	1	1	1	1	0	1	1	1	0	1	0	1	0	1	1	0	0	1	1	1	0	1	1	1	0	0	0	0	0	0	0	0	1	1	1	1	0	0	0
2	2	24	1	2	2	1	2	1	2	1	2	1	1	1	1	1	1	1	1	1	1	1	0	0	0	0	0	0	1	0	0	1	1	1	1	1	0	0	0	1	0	0	1	0	1	1	0	0	0
1	1	31	3	1	3	2	1	1	1	2	1	1	1	0	0	0	0	1	1	1	1	1	1	1	1	1	1	1	1	1	1	1	1	1	1	1	1	1	1	1	1	1	1	1	1	1	1	1	1
1	2	40	2	1	1	2	1	1	2	1	3	1	1	1	1	1	3	1	1	1	1	1	1	1	1	0	0	0	1	0	1	0	1	0	1	1	0	0	0	0	0	0	1	1	1	1	0	2	1
1	2	55	2	1	1	3	1	1	2	0	2	0	1	1	0	1	1	1	1	1	1	1	1	1	1	1	1	1	1	0	0	0	0	1	0	0	0	0	0	0	0	0	1	1	1	1	0	0	0
1	1	42	3	1	1	3	1	1	1	2	4	1	1	1	1	1	4	1	1	1	1	1	1	1	1	1	1	1	1	1	1	1	1	1	1	1	1	1	1	1	1	1	1	1	1	1	1	4	1
1	1	58	3	1	1	2	1	1	1	2	4	1	1	1	1	1	4	1	1	1	1	1	1	1	1	1	1	1	1	1	1	1	1	1	1	1	1	1	1	1	1	1	1	1	1	1	0	4	1
1	1	36	2	1	1	2	2	1	1	13	4	1	1	1	1	0	3	1	1	1	1	1	1	1	1	1	1	1	1	1	0	1	1	1	1	1	0	1	1	1	1	0	1	1	1	1	1	2	1
1	2	33	2	1	3	1	1	1	2	1	0	1	0	1	0	1	0	1	1	1	1	1	0	1	1	1	1	0	1	0	0	0	0	0	1	1	0	0	0	0	0	0	1	1	1	1	0	0	0
1	1	37	2	1	1	1	1	1	1	2	3	1	1	1	1	1	3	1	1	1	1	1	1	1	1	1	1	1	1	1	1	1	1	1	1	1	1	1	1	1	1	1	1	1	1	1	1	3	1
1	2	41	1	2	2	1	1	1	2	1	2	1	1	1	1	1	2	1	1	1	1	1	1	1	1	1	0	0	1	0	0	0	1	1	0	0	0	0	0	0	0	0	1	0	1	1	0	2	0
1	1	30	2	1	3	1	2	1	1	3	0	1	1	1	1	0	0	1	1	1	1	1	1	1	1	1	1	1	1	1	1	1	1	1	1	1	1	1	1	1	1	1	1	1	1	1	1	0	1
1	2	38	2	1	3	3	1	1	2	1	0	1	1	1	1	1	1	1	1	1	1	1	1	1	1	1	0	0	1	0	0	0	0	1	0	0	0	0	0	0	0	0	1	0	1	1	0	1	0
1	2	38	3	1	1	3	1	1	2	1	3	1	1	1	1	1	2	1	1	1	1	1	1	1	1	1	1	0	1	0	1	1	1	1	1	1	1	1	1	0	0	1	1	1	1	1	0	2	1
1	2	39	2	1	3	1	1	1	2	1	0	1	0	1	0	1	0	1	1	1	1	1	0	0	0	0	0	0	0	0	0	0	1	1	0	0	0	0	0	0	0	0	0	0	1	1	0	0	1
1	2	58	3	1	1	2	1	1	2	0	2	1	1	1	0	0	2	1	1	1	1	1	1	1	1	0	0	0	1	1	0	0	0	0	1	1	0	0	1	0	1	0	1	0	0	1	0	2	1
1	1	35	2	1	3	1	1	1	1	5	0	1	1	0	1	1	0	0	0	0	0	0	0	1	1	1	0	0	1	0	0	0	0	0	0	0	0	0	0	0	0	1	0	0	1	0	0	0	1
1	2	42	2	1	1	2	1	1	2	1	2	0	1	1	1	0	1	1	1	1	1	1	1	1	1	0	0	0	0	0	0	0	0	0	1	0	0	0	0	0	0	0	0	0	0	0	0	0	1
1	2	40	2	1	3	3	1	1	2	1	2	1	1	1	1	1	1	1	1	1	1	1	1	1	1	1	1	1	1	1	0	0	0	0	0	0	0	0	0	0	0	0	1	0	0	1	0	1	0
1	1	39	2	1	3	2	1	1	1	1	1	1	1	1	1	1	1	1	1	1	1	0	0	0	0	0	0	0	0	0	0	1	0	1	1	1	1	1	1	0	0	0	0	0	0	0	0	1	1
2	1	41	3	1	1	3	1	1	1	1	4	1	1	1	1	1	4	1	1	1	1	1	1	1	1	1	1	1	1	1	0	0	0	0	1	1	1	1	1	1	1	1	1	1	1	1	0	4	1
1	1	41	2	1	3	2	1	1	1	0	1	0	1	0	1	1	1	1	1	1	1	1	1	1	1	1	1	1	1	1	0	0	1	1	1	1	0	1	1	1	1	1	1	1	1	1	1	0	1
2	2	34	3	1	1	3	1	1	2	1	3	1	1	1	1	1	2	1	1	1	1	1	1	1	1	1	1	1	1	1	1	1	1	1	1	1	1	1	1	1	1	1	1	1	1	1	0	2	0
1	2	34	1	2	2	1	1	1	2	1	1	0	1	0	1	1	1	1	1	1	1	1	1	1	1	0	0	0	1	0	0	1	1	1	1	1	0	0	0	1	1	0	1	0	1	1	0	0	1
1	2	40	1	1	3	1	1	1	2	1	1	1	0	1	1	1	0	1	1	1	1	1	0	0	1	0	0	0	0	0	0	0	1	1	1	1	0	0	0	0	0	0	1	0	0	1	0	0	0
1	1	68	1	2	2	1	2	1	1	3	0	1	0	0	0	1	2	0	0	0	0	0	0	0	0	0	0	0	0	0	0	0	0	0	0	0	0	0	0	0	0	0	0	0	0	0	0	2	0
1	2	38	3	1	1	2	1	1	2	2	2	1	1	1	1	1	2	1	1	1	1	1	1	1	1	1	0	0	1	1	0	0	0	1	1	1	1	1	0	1	1	1	1	1	1	1	1	2	1
1	1	55	1	2	2	1	1	1	1	1	1	1	1	1	1	0	1	1	1	1	1	1	1	1	1	1	0	0	1	0	1	1	1	1	1	0	0	1	0	0	0	0	0	0	0	0	0	0	1
1	2	28	1	1	1	1	1	1	2	1	0	0	0	0	0	1	0	1	0	1	0	1	0	0	0	1	1	1	1	1	0	0	0	0	1	0	0	0	1	1	1	0	1	0	0	1	0	0	0
1	2	31	2	1	1	3	1	1	2	1	2	1	1	1	1	1	2	1	1	1	1	1	1	1	1	1	1	1	1	1	1	1	1	1	1	1	1	1	1	1	1	1	1	1	1	1	1	2	1
1	2	30	1	2	2	2	1	1	2	2	1	1	1	1	1	1	1	1	1	1	1	1	0	0	0	0	1	1	1	0	1	0	1	1	0	1	0	0	0	1	0	0	1	1	1	1	0	1	0
1	1	41	2	1	1	2	1	1	1	1	4	1	1	1	1	1	4	1	1	1	1	1	1	1	1	1	1	1	1	1	0	0	1	1	1	1	1	1	0	1	1	1	1	1	1	1	0	4	1
1	2	37	1	2	2	2	1	1	2	2	2	1	1	1	0	1	2	1	1	1	1	1	1	1	1	1	1	1	1	1	0	0	1	1	1	0	0	0	0	1	0	0	1	0	1	1	0	2	1
1	2	35	2	1	1	2	1	1	2	2	2	1	1	0	1	1	1	1	1	1	1	1	1	1	1	0	0	0	0	0	0	1	1	1	1	1	0	0	0	0	0	0	1	1	1	1	0	2	1
1	2	50	2	1	1	2	1	1	2	0	4	1	1	1	1	1	4	1	1	1	1	1	1	1	1	1	1	1	1	1	1	1	1	1	1	1	1	1	1	1	1	1	1	1	1	1	1	4	1
2	1	55	2	1	3	1	1	1	1	1	2	1	0	1	0	1	2	1	1	1	1	1	1	1	1	0	1	1	1	0	0	0	0	0	1	0	0	0	1	1	1	0	0	1	0	1	0	0	0
1	1	37	3	1	3	2	1	1	1	1	1	1	1	1	1	1	1	1	1	1	1	1	1	1	1	1	0	1	1	0	0	0	1	1	1	0	0	0	0	0	0	0	1	1	1	1	0	1	1
1	2	55	1	2	2	1	1	1	3	1	1	1	1	1	1	1	1	1	1	1	1	1	1	1	1	1	1	1	1	1	1	1	1	1	1	1	1	1	1	1	1	0	0	1	1	1	1	0	1
1	2	58	1	2	2	1	1	1	2	1	2	1	0	1	1	1	2	1	1	1	1	1	1	1	1	1	0	1	1	1	1	1	1	1	1	1	0	1	0	0	1	0	1	0	1	1	0	2	1
1	2	40	1	2	2	1	2	1	2	2	0	1	1	1	0	1	0	1	0	1	0	0	0	0	0	1	0	1	0	0	1	0	0	1	0	0	0	0	0	0	0	0	0	1	1	1	1	0	0
1	1	56	1	1	1	1	2	1	1	0	2	1	1	1	1	1	2	1	1	1	1	1	1	1	1	1	1	1	1	1	1	1	1	1	1	1	1	1	1	1	1	1	1	1	1	1	0	2	1
1	2	42	2	1	3	3	1	1	2	0	1	1	1	1	1	1	1	1	0	1	0	1	1	0	1	0	0	0	1	0	0	0	0	0	0	1	0	0	1	1	1	0	1	0	0	1	0	1	1
1	1	53	3	1	1	1	1	1	1	0	2	1	1	1	1	1	2	1	1	1	1	1	1	1	1	1	1	1	1	1	0	0	1	1	1	1	0	1	1	1	1	0	1	0	1	1	0	2	1
1	1	46	1	1	3	1	1	1	1	1	0	0	0	0	1	0	0	1	1	1	1	1	0	1	1	1	0	0	1	1	0	0	1	1	1	1	0	0	1	1	0	0	1	0	1	0	0	0	1
1	1	35	2	1	3	1	2	1	1	0	1	1	1	0	0	1	1	1	1	1	1	1	0	0	0	0	0	0	0	0	0	0	1	1	1	1	0	0	1	1	1	0	1	0	1	0	0	1	1
1	2	58	1	2	2	2	1	1	2	0	3	1	1	1	1	1	2	1	1	1	1	1	1	1	1	1	1	1	1	1	1	1	1	1	1	1	0	0	1	1	1	0	1	1	1	1	0	2	1
1	2	34	2	1	3	3	1	1	2	2	0	1	1	1	1	1	0	1	1	1	1	1	1	1	1	1	1	1	1	1	1	1	1	1	1	1	1	1	1	1	1	1	1	1	1	1	1	0	1
1	1	32	2	1	1	2	1	1	1	1	1	1	0	1	1	1	1	1	0	1	1	1	1	1	1	1	1	0	0	0	1	1	1	1	0	1	0	1	0	0	1	1	1	1	0	1	0	1	1
1	2	29	2	1	3	2	1	1	2	1	0	1	1	0	1	1	0	1	0	1	1	1	0	0	0	0	0	0	0	0	1	1	1	1	1	0	0	0	0	0	0	0	1	1	1	1	0	0	0
1	1	36	1	1	3	1	1	1	1	1	0	1	0	1	1	1	0	0	0	1	1	1	0	0	1	0	0	0	0	0	1	1	1	1	1	0	0	0	0	0	0	0	0	0	0	0	0	0	0
1	2	39	3	1	3	2	1	1	2	1	0	1	1	1	1	1	0	1	1	1	1	1	1	1	1	1	0	0	1	0	1	1	1	1	1	1	0	0	0	0	0	0	1	1	1	1	0	1	1
1	2	53	2	1	3	3	1	1	2	0	0	1	1	1	1	1	0	1	1	1	1	1	1	1	1	0	0	0	1	0	0	0	0	0	0	1	0	0	1	0	1	0	1	0	1	1	0	0	1
1	2	29	2	1	1	3	1	1	2	2	3	1	1	1	1	1	3	1	1	1	1	1	1	1	1	0	0	0	1	1	0	0	1	0	1	1	0	0	1	0	0	0	1	1	1	1	0	3	1
1	1	54	2	1	3	1	1	1	1	0	2	1	1	0	1	0	1	1	1	0	1	0	1	1	1	1	0	0	1	1	0	1	1	1	1	1	0	1	1	1	1	1	1	1	1	1	0	1	1
1	2	32	2	1	3	1	1	1	2	1	2	1	0	1	1	1	0	1	1	1	1	1	0	1	1	0	0	0	0	0	0	1	0	0	1	0	0	0	0	1	1	0	1	1	1	1	0	0	1
1	1	34	1	1	3	1	1	1	1	2	2	1	1	1	1	1	2	1	1	1	0	1	0	0	1	1	0	0	1	1	0	0	1	1	0	1	0	0	1	1	1	0	1	1	1	1	0	2	1
1	1	30	2	1	3	2	1	1	1	1	0	1	1	1	1	1	2	1	1	1	0	1	0	0	1	0	0	0	0	0	0	0	1	1	1	1	1	1	0	1	1	1	1	1	1	1	1	2	0
1	1	46	3	1	3	2	1	1	1	1	1	1	1	1	1	1	2	1	1	1	1	1	1	1	1	0	0	0	1	1	0	0	1	1	1	0	0	0	0	0	0	0	1	0	1	1	0	2	0
1	2	23	3	1	3	1	2	1	2	2	0	1	1	1	1	0	2	1	0	0	0	1	0	0	0	1	0	0	0	0	0	0	1	1	1	1	1	0	1	0	1	0	0	0	1	1	0	2	1
1	1	20	2	1	3	1	1	1	1	10	1	1	1	1	1	1	0	1	1	0	0	1	1	1	1	1	0	0	1	1	0	0	0	0	0	1	0	0	1	0	1	1	0	0	1	0	0	0	0
1	2	30	2	1	3	2	1	1	2	1	1	1	0	1	1	1	1	1	1	1	1	1	1	1	1	1	1	1	1	1	1	1	1	1	1	1	1	1	1	1	1	1	1	1	1	1	1	1	1
1	1	38	2	1	3	2	1	1	1	1	0	1	1	1	1	1	0	0	0	0	0	0	0	0	0	0	0	0	0	0	0	0	0	0	0	0	0	0	0	0	0	0	0	0	0	0	0	0	0
1	2	30	1	1	3	1	1	1	2	1	1	1	0	1	0	1	0	1	1	1	1	1	0	0	0	0	0	0	1	0	0	0	0	0	1	0	0	0	0	0	0	0	1	0	0	1	0	0	0
1	1	36	3	1	1	2	1	1	1	1	2	1	1	1	1	1	2	1	1	1	1	1	1	1	1	1	0	0	1	1	0	1	1	1	1	1	0	1	1	0	1	0	1	0	0	1	0	2	1
2	1	50	2	1	1	1	1	1	1	0	4	1	1	1	1	1	4	1	1	1	1	1	1	1	1	1	1	1	1	1	1	1	1	1	1	1	1	1	1	1	1	1	1	1	1	1	1	4	1
1	1	43	1	1	3	1	2	1	1	1	0	1	1	1	1	1	1	1	1	1	1	1	1	1	1	1	1	1	1	1	1	1	1	1	1	1	1	1	1	1	1	1	1	1	1	1	1	1	1
2	1	40	2	1	1	2	1	1	1	1	2	1	1	1	1	1	2	1	1	1	1	1	1	1	1	1	0	0	1	1	1	0	1	1	1	1	1	1	1	1	1	0	1	1	1	1	0	2	1
1	2	50	1	2	2	1	1	1	2	0	0	0	0	0	0	1	0	1	1	1	0	1	0	0	0	0	0	0	1	0	0	0	1	1	0	0	0	0	0	0	0	0	1	0	0	1	0	0	0
1	2	35	2	1	3	2	1	1	2	1	0	1	0	1	0	1	1	1	1	1	0	1	1	0	0	0	0	0	0	0	0	0	1	1	1	0	0	0	0	0	0	0	0	0	1	1	0	0	1
1	2	35	3	1	1	2	1	1	2	2	1	1	1	1	1	1	0	1	1	1	1	1	1	1	1	0	0	0	1	1	0	1	1	1	1	1	0	0	0	0	0	0	1	0	1	1	0	1	0
1	1	37	3	1	1	1	1	1	1	1	4	1	1	1	1	1	4	1	1	1	1	1	1	1	1	1	1	1	1	1	1	1	1	1	1	1	1	1	1	1	1	1	1	1	1	1	0	4	1
2	1	29	2	1	3	1	1	1	1	1	1	1	1	1	1	1	0	1	1	1	1	1	1	1	1	1	1	1	1	1	1	1	1	1	1	1	1	1	1	1	1	1	1	1	1	1	1	0	1
1	2	36	3	1	1	2	1	1	2	2	2	1	1	1	1	1	2	1	1	1	1	1	0	0	0	0	0	0	0	0	0	1	1	1	1	0	0	0	1	0	0	0	1	1	1	1	0	1	1
1	2	33	2	1	1	2	1	1	2	2	1	1	1	1	1	1	1	1	1	1	1	1	1	1	1	1	1	1	1	1	1	1	1	1	1	1	1	1	1	1	1	1	1	1	1	1	1	1	1
2	1	30	1	1	1	2	1	1	1	2	4	1	0	0	0	1	4	0	0	1	0	0	0	1	0	0	1	0	0	0	0	1	0	1	0	1	1	0	0	1	1	1	1	0	1	0	0	2	1
2	2	27	2	1	1	3	2	1	3	1	0	0	1	1	0	0	0	0	1	0	0	1	0	0	1	0	0	1	0	0	1	0	0	1	0	1	1	0	1	0	0	1	1	0	0	1	0	0	1
2	1	28	2	1	3	3	2	1	1	2	3	0	1	1	1	0	2	0	1	0	0	0	0	0	1	0	1	1	0	0	0	0	0	0	0	0	0	1	0	0	1	0	0	0	0	0	1	1	0
2	1	26	1	1	3	3	2	1	1	2	0	1	0	0	0	1	2	1	0	1	1	0	0	1	0	0	1	0	0	1	1	0	0	1	1	0	0	1	1	0	0	1	0	0	1	1	1	1	0
2	1	43	2	1	1	1	2	1	1	1	3	1	0	1	1	0	1	0	0	0	1	1	0	0	1	0	0	0	1	1	1	0	0	1	0	1	0	0	0	0	0	1	0	0	1	0	0	3	0
2	1	41	2	1	1	1	1	1	3	2	1	1	0	1	1	1	2	1	0	0	1	0	0	1	0	0	1	0	0	1	0	0	1	0	1	0	1	0	0	0	0	1	0	0	0	1	0	0	1
2	2	27	3	1	3	2	1	1	3	1	2	1	0	1	1	1	3	1	0	0	0	1	0	0	1	0	0	0	0	0	0	0	1	0	0	1	0	0	1	0	0	0	0	0	0	0	0	3	0
2	1	30	2	1	3	2	1	1	1	1	2	0	1	1	1	1	1	1	1	1	1	1	0	0	0	0	0	0	0	0	1	1	1	1	1	1	0	0	1	1	1	0	0	1	0	0	0	1	0
2	2	38	3	1	3	1	2	1	3	2	2	1	0	0	0	1	4	0	1	0	0	1	0	0	1	1	0	0	0	0	1	1	1	1	0	1	0	0	1	0	0	1	1	1	0	1	0	1	0
1	2	33	2	1	1	2	1	1	2	2	2	1	1	1	1	1	1	1	1	1	1	1	1	1	1	1	0	0	1	1	0	0	1	1	1	1	1	1	1	1	0	0	1	0	0	1	0	2	1
2	2	36	1	1	1	1	1	1	1	1	1	1	0	0	1	1	4	0	0	1	0	0	0	1	0	0	0	1	1	0	0	0	0	0	0	1	0	0	1	0	1	0	0	1	0	0	1	2	1
2	1	33	2	1	3	3	2	1	1	1	2	1	1	0	0	1	0	1	0	0	1	0	1	1	0	0	1	1	1	1	0	0	1	1	1	0	0	0	0	0	0	0	0	0	0	1	0	2	0
2	1	36	1	1	3	1	2	1	3	1	4	1	0	0	0	1	1	1	0	1	0	0	1	0	0	1	0	0	0	0	0	0	0	0	0	0	0	1	0	0	0	0	0	0	1	0	0	1	1
2	2	29	2	1	3	1	2	1	1	1	2	1	0	1	0	1	0	0	0	1	0	0	1	0	0	0	0	0	0	0	1	0	0	1	0	0	0	0	0	1	0	0	1	0	0	1	0	4	0
2	2	25	2	1	3	1	1	1	2	2	3	0	1	0	0	1	4	1	1	0	0	0	1	0	0	1	0	0	1	0	0	0	1	0	1	0	0	1	0	0	1	0	0	0	0	0	1	0	1
2	1	34	2	1	3	3	1	1	2	2	2	0	0	0	1	0	2	0	0	1	1	0	0	0	0	1	0	0	0	0	0	0	0	0	0	0	1	0	0	0	1	0	0	1	0	0	0	0	0
2	1	28	2	1	3	1	2	1	1	1	0	0	1	1	0	0	1	0	0	1	1	0	0	1	0	1	0	0	1	0	1	0	0	0	0	1	1	0	0	1	1	1	1	0	1	0	0	1	0
2	1	32	2	1	1	1	2	1	2	1	0	0	0	1	0	1	0	0	0	0	0	0	1	0	0	1	0	0	1	1	0	0	0	0	1	0	0	1	0	1	1	0	1	0	0	1	0	0	0
2	2	31	1	1	3	1	2	1	3	2	0	0	1	0	0	0	3	0	0	0	1	0	0	0	1	0	0	0	1	0	0	1	1	1	0	0	0	0	0	1	0	0	1	0	0	1	0	2	1
2	1	31	3	1	1	1	1	1	3	1	0	0	0	1	0	1	1	1	0	0	1	0	0	1	1	1	0	0	1	0	1	1	1	0	0	1	0	0	1	0	1	0	0	1	0	0	1	1	1
1	2	38	2	1	1	1	2	1	1	2	3	0	1	1	1	1	4	0	0	1	0	0	0	0	0	0	0	0	0	0	0	0	1	0	0	0	0	1	0	0	0	0	0	1	0	0	1	3	0
2	2	36	2	1	3	1	1	1	2	1	0	1	1	1	0	1	2	1	1	0	0	0	1	0	0	1	0	0	1	0	0	1	1	0	1	0	0	0	0	1	0	0	1	0	0	1	0	2	0
2	1	42	2	1	1	1	2	1	2	1	0	1	1	0	1	1	2	0	0	1	1	0	1	0	1	0	0	0	1	0	0	0	0	0	0	1	0	0	1	0	0	0	0	0	0	0	0	1	1
2	1	42	1	1	1	1	1	1	2	1	2	0	0	1	0	1	0	0	1	0	0	0	1	0	0	1	1	1	0	0	0	0	0	0	1	0	0	1	0	0	0	0	0	1	0	0	1	1	1
2	2	38	2	1	3	1	1	1	1	1	1	0	0	1	0	0	2	1	1	0	0	1	0	1	1	0	1	0	0	0	0	0	0	0	0	1	0	0	1	0	0	1	1	1	0	1	0	1	1
2	1	29	1	1	3	1	2	1	1	1	2	0	1	0	1	0	2	0	0	1	0	0	0	1	0	0	0	1	1	0	0	0	0	0	0	0	0	1	0	0	1	0	0	1	0	0	0	1	1
2	1	46	1	1	3	3	1	1	2	2	1	1	1	1	0	1	0	0	1	0	0	0	1	0	0	1	0	0	1	0	0	1	0	0	1	0	1	1	1	1	0	1	0	0	1	0	0	3	0
2	2	46	1	1	3	1	1	1	3	2	3	1	0	0	0	1	4	0	0	1	0	0	1	0	0	0	0	0	0	0	0	0	1	0	0	0	0	1	0	0	1	0	0	0	0	0	0	0	0
2	1	46	1	1	3	3	1	1	2	1	1	0	1	0	1	0	0	0	1	0	0	1	0	0	1	1	1	0	0	0	1	0	0	1	1	0	0	1	0	0	1	0	0	0	0	0	1	1	1
2	2	31	2	1	3	1	2	1	3	2	1	0	0	0	1	1	2	0	0	1	0	0	0	1	0	0	1	0	0	0	0	1	1	1	0	0	1	0	0	0	0	1	0	0	0	1	0	1	1
2	1	24	2	1	1	2	2	1	1	1	1	0	1	0	1	1	1	0	0	1	0	0	1	0	0	0	1	1	0	1	0	0	0	0	0	0	0	1	0	0	1	0	0	0	0	0	1	2	0
2	1	24	2	1	3	3	1	1	3	1	3	1	0	0	0	1	1	0	0	1	0	0	1	0	0	0	0	0	0	0	0	0	1	0	0	0	0	1	0	1	0	0	1	0	0	0	1	1	0
2	2	37	2	1	3	3	1	1	3	2	0	0	1	0	1	0	2	0	0	0	0	0	0	1	0	0	0	1	0	0	0	0	0	0	0	0	0	1	0	0	1	0	0	0	0	0	0	1	0
2	2	25	1	1	1	1	1	1	2	2	4	1	0	1	1	0	1	0	0	1	0	0	0	0	0	0	0	0	0	0	0	1	1	1	0	0	1	0	0	0	1	0	0	1	0	0	0	2	0
2	2	30	2	1	3	3	1	1	2	2	4	1	0	0	0	0	3	0	0	0	0	0	0	1	1	0	0	0	0	0	0	0	1	0	0	0	1	0	0	1	0	0	1	0	0	1	1	1	0
2	2	25	2	1	3	1	2	1	2	2	0	1	1	0	1	1	1	1	0	0	1	0	1	0	1	0	0	1	0	0	0	0	1	0	0	0	1	1	1	1	0	1	0	0	1	0	0	2	0
2	1	35	1	1	3	1	2	1	1	2	2	1	0	0	0	1	4	1	0	0	1	0	1	0	1	0	0	1	0	0	1	0	0	1	1	1	0	0	0	0	0	1	0	0	1	0	0	2	0
2	2	42	2	1	1	1	1	1	1	2	0	1	1	1	0	0	1	0	1	0	0	1	0	0	1	1	1	0	0	0	1	0	0	1	0	0	1	0	0	1	0	0	1	0	1	1	1	1	1
2	2	42	3	1	1	1	2	1	2	2	1	0	1	0	1	1	3	1	1	1	0	0	0	1	0	0	0	1	0	0	1	0	0	1	0	0	0	1	0	0	0	0	1	0	0	0	1	3	1
2	2	30	1	1	3	1	2	1	1	2	1	1	0	0	0	0	2	0	0	1	0	0	0	1	0	0	0	1	1	0	0	0	1	0	0	0	1	0	1	0	0	1	0	0	1	0	0	0	0
2	2	38	2	1	3	1	1	1	3	1	2	1	0	1	0	0	1	1	0	0	1	0	0	1	0	0	1	0	0	1	1	0	1	0	1	0	0	1	0	0	0	0	1	0	0	0	1	1	1
2	2	45	2	1	1	3	1	1	3	2	2	1	1	1	0	0	2	1	0	0	0	1	0	0	1	0	0	0	0	0	0	1	1	0	1	1	0	1	0	0	1	0	0	1	0	0	0	0	1
2	2	31	3	1	1	1	1	1	3	1	3	1	1	1	0	0	0	0	1	1	1	0	1	0	1	0	0	1	0	0	0	0	1	0	0	0	0	1	0	0	0	1	0	0	1	0	0	0	1
2	2	44	1	1	3	3	2	1	3	1	4	0	0	0	0	0	4	0	0	1	1	0	0	0	0	1	0	0	0	0	1	1	1	0	0	1	0	0	0	0	0	1	0	0	1	0	0	3	1
2	1	46	2	1	1	3	2	1	1	1	0	1	1	0	1	1	1	1	1	0	0	1	0	1	0	0	1	0	0	1	0	0	0	0	0	0	1	1	1	1	0	1	0	0	1	0	0	1	1
2	2	28	1	1	1	1	1	1	1	1	2	0	1	0	1	1	0	0	1	0	0	1	0	0	1	0	0	1	0	0	0	1	0	0	1	1	0	0	1	0	0	0	0	0	0	0	0	2	1
2	1	29	2	1	1	1	2	1	3	2	3	1	0	1	1	0	0	0	0	1	0	0	1	0	0	0	0	0	0	0	0	1	0	1	0	1	0	0	1	0	0	0	0	0	0	0	0	0	0
2	2	38	1	1	3	3	2	1	1	2	2	1	1	1	0	0	3	0	0	0	0	0	0	1	0	0	1	1	1	0	1	0	1	0	0	1	1	0	0	1	1	1	1	0	1	0	0	2	1
2	2	44	1	1	3	1	2	1	3	1	3	1	0	0	0	1	1	1	0	0	1	0	0	0	1	1	0	1	0	0	0	0	0	0	0	0	0	0	1	1	0	0	0	0	1	0	0	1	0
2	2	29	3	1	3	1	2	1	3	2	2	0	1	0	0	0	2	0	0	1	0	0	0	1	0	0	1	0	0	1	0	0	0	0	0	0	0	1	0	0	0	0	0	1	0	0	1	0	0
2	2	32	3	1	3	3	2	1	3	2	0	1	0	0	0	1	2	0	0	1	0	0	0	0	0	0	0	0	0	1	0	0	1	0	1	1	0	0	0	0	0	0	0	0	0	0	0	3	0
2	1	29	2	1	1	1	1	1	3	1	3	0	0	0	1	0	2	1	1	0	0	1	0	1	1	0	1	0	0	0	0	0	1	0	0	1	0	0	1	0	0	1	0	0	1	0	1	2	0
2	1	41	2	1	1	1	2	1	1	2	1	1	0	0	1	1	2	0	0	0	0	0	0	1	0	0	0	1	0	0	0	0	0	0	0	1	0	0	1	0	0	1	0	0	0	1	1	3	0
2	2	31	2	1	3	1	2	1	3	1	2	1	0	0	1	1	4	0	0	0	0	0	0	1	0	0	0	1	0	0	0	0	0	0	0	1	1	0	1	0	0	1	1	0	0	1	0	0	1
2	2	37	1	1	3	1	2	1	3	1	1	0	0	1	1	1	1	0	0	0	1	0	0	0	0	1	0	0	0	0	0	0	0	0	0	1	0	0	1	0	1	0	0	1	0	0	1	1	0
2	2	39	2	1	3	3	1	1	3	1	3	1	0	1	1	1	0	1	1	0	0	1	0	1	1	0	1	0	0	0	0	0	0	0	1	1	1	0	0	1	1	1	1	0	1	0	0	4	1
2	1	34	1	1	3	3	1	1	1	2	2	1	0	0	1	1	0	1	1	0	0	1	0	1	1	0	1	0	0	0	1	0	0	1	0	0	0	1	0	1	0	0	0	1	0	0	1	1	0
2	1	34	2	1	3	3	1	1	3	1	4	1	0	0	0	1	4	0	0	1	0	0	0	0	0	0	0	0	0	0	0	1	0	0	1	1	0	0	1	0	0	0	0	0	0	0	0	1	0
2	2	25	1	1	3	1	2	1	1	1	0	0	1	0	0	1	1	0	0	1	1	0	0	1	0	1	0	0	1	0	0	0	1	0	0	0	1	1	1	1	0	1	0	0	1	0	0	0	0
2	2	45	2	1	1	1	1	1	3	2	1	0	0	1	1	1	0	0	0	1	0	0	1	0	0	0	1	1	0	1	0	0	0	0	0	0	0	1	0	0	1	0	0	0	0	0	1	3	1
2	1	38	1	1	1	1	2	1	1	2	1	1	0	0	1	1	0	0	0	0	1	0	0	1	0	0	0	0	0	0	0	0	0	0	0	1	1	0	1	0	0	1	1	0	0	1	0	2	0
2	1	45	3	1	1	2	2	1	1	1	0	1	0	0	1	1	1	0	1	1	1	0	1	0	1	0	0	1	0	0	0	1	1	1	0	0	1	0	0	1	0	0	1	0	0	1	1	1	1
2	2	39	2	1	1	1	1	1	3	1	1	1	1	1	1	1	0	1	0	0	1	0	0	1	1	0	0	1	0	1	0	0	1	0	0	0	0	1	0	0	1	0	0	0	0	0	1	0	1
2	2	26	3	1	1	1	2	1	2	2	1	1	0	0	1	0	1	1	1	0	0	1	0	1	0	0	1	0	0	1	1	0	0	1	0	0	1	0	0	1	0	0	1	0	0	0	0	1	0
2	1	44	1	1	1	1	2	1	2	1	3	0	0	1	0	1	0	0	0	1	0	1	1	0	1	1	1	0	1	0	0	1	1	1	0	0	0	1	0	0	1	0	0	0	0	0	1	2	0
2	2	38	3	1	1	1	2	1	2	1	0	1	1	1	1	0	0	1	0	0	1	0	0	1	1	0	0	1	0	1	0	0	0	0	0	0	0	1	0	0	1	0	0	1	0	0	1	4	1
2	1	34	2	1	3	2	2	1	3	1	0	1	0	0	0	1	2	0	0	0	1	0	0	1	0	0	0	0	0	0	0	0	1	0	0	0	1	0	0	1	1	1	1	0	0	1	0	2	0
2	2	26	2	1	3	3	2	1	1	1	3	1	1	0	0	1	3	0	0	1	0	0	0	1	0	0	1	0	0	1	0	1	0	0	1	0	0	1	0	0	1	0	0	0	0	0	0	3	0
1	2	33	3	1	1	2	1	1	2	1	2	1	1	1	1	1	1	1	1	1	1	1	1	1	1	1	1	1	1	1	1	1	1	1	1	1	1	1	1	1	1	1	1	1	1	1	1	1	1
1	2	34	2	1	3	2	1	1	2	1	1	0	1	1	1	1	1	1	1	1	1	1	1	1	1	0	0	0	1	1	1	1	0	0	1	1	0	0	1	1	0	0	1	1	1	1	0	0	0
1	1	59	2	1	3	2	1	1	1	1	2	1	1	1	1	1	1	1	1	1	1	1	1	1	1	1	1	1	1	1	0	0	1	1	1	1	0	0	1	1	1	0	1	0	1	1	0	1	1
1	1	24	2	2	2	1	1	1	3	0	2	1	1	1	1	0	4	1	1	1	1	1	1	1	1	1	1	1	1	1	1	1	1	1	1	1	1	1	1	1	1	1	1	1	1	1	1	4	1
2	1	20	1	2	2	1	1	1	1	1	1	1	1	1	1	0	1	1	1	1	1	1	1	1	1	1	1	1	1	1	1	1	1	1	1	1	1	1	1	1	1	1	1	1	1	1	1	1	1
1	2	52	2	1	1	2	1	1	2	0	3	1	1	1	1	1	3	1	1	1	1	1	1	1	1	0	0	0	1	0	0	0	0	0	1	0	0	0	0	0	0	0	1	0	0	1	0	2	1
1	2	34	2	1	1	1	1	1	2	1	2	1	1	1	1	1	2	1	1	1	1	1	1	1	1	1	1	1	1	1	1	1	1	1	1	0	0	1	0	0	0	0	1	0	1	1	0	2	1
1	2	25	1	2	2	1	2	1	2	1	0	1	1	1	1	1	2	1	1	1	1	1	0	0	0	0	0	0	0	0	0	0	1	1	1	1	0	0	0	1	1	0	1	0	1	1	0	2	1
1	2	59	1	2	2	1	1	1	2	0	0	1	1	1	1	1	0	0	1	1	1	1	0	0	0	0	1	0	0	0	0	0	1	1	1	1	0	0	1	1	1	0	0	0	1	0	0	0	0
1	2	53	1	1	3	1	1	1	2	2	1	1	1	1	1	1	1	1	1	1	1	1	1	1	1	1	1	1	1	1	1	1	1	1	1	1	1	1	1	1	1	1	1	1	1	1	1	1	1
2	2	37	2	1	1	1	1	1	3	1	2	1	0	0	0	0	1	1	0	0	1	0	0	0	1	1	0	1	0	0	1	0	1	0	0	1	0	0	1	0	0	1	0	0	1	0	1	2	1
2	1	24	1	1	1	1	1	1	3	1	2	1	1	1	1	1	1	0	1	0	0	0	1	0	0	1	0	0	1	0	0	1	0	1	0	0	1	0	0	1	0	0	0	1	0	1	0	0	0
2	2	25	2	1	3	2	2	1	2	1	3	0	1	1	1	0	1	1	1	0	0	0	1	0	0	1	0	0	1	0	0	0	0	0	0	0	0	1	0	0	0	0	0	1	0	0	1	1	0
2	2	29	3	1	1	1	1	1	1	1	1	0	0	0	1	1	0	0	1	1	0	0	1	0	0	1	0	0	0	0	0	1	1	0	1	0	1	1	1	1	0	1	0	0	1	0	0	0	0
2	2	37	2	1	3	3	2	1	2	2	4	1	0	1	0	1	1	0	1	1	1	0	1	0	1	0	0	1	0	0	1	1	1	0	1	1	1	0	1	0	1	0	0	1	0	0	1	1	0
2	2	43	3	1	3	2	1	1	1	1	0	1	0	1	1	0	3	1	0	0	1	0	0	0	1	1	0	1	0	0	1	0	0	1	0	1	1	1	1	0	0	0	1	1	1	0	1	2	1
2	2	29	2	1	3	1	2	1	3	2	1	0	0	0	1	0	1	0	1	0	0	0	1	0	0	1	1	1	0	0	1	0	1	0	1	1	0	0	0	0	0	1	0	0	1	0	0	1	1
2	2	27	1	1	1	1	1	1	3	1	0	0	0	0	0	1	2	0	0	0	1	0	0	0	0	1	0	0	0	0	1	1	1	0	0	0	1	1	1	1	0	1	0	0	1	0	0	2	0
2	2	36	2	1	1	1	2	1	1	1	4	1	0	0	0	0	0	0	0	0	0	0	0	0	1	0	0	1	0	0	1	0	0	1	1	0	0	1	0	0	0	1	0	0	1	0	0	1	1
2	2	42	2	1	1	1	2	1	3	1	4	1	1	0	1	0	3	1	0	0	1	0	1	1	0	0	1	1	1	1	0	0	1	0	0	0	0	1	1	0	0	1	0	0	1	1	1	1	1
2	2	35	2	1	3	1	1	1	3	2	1	0	0	0	1	1	1	1	0	1	0	0	1	0	0	1	0	0	0	0	0	0	1	0	0	1	0	0	1	0	1	0	0	1	0	0	1	2	1
2	2	29	2	1	1	2	2	1	3	2	2	1	1	1	1	0	2	1	0	0	1	0	1	0	1	0	0	1	0	0	1	0	0	1	0	1	1	1	1	0	0	0	1	1	1	0	1	1	1
2	2	25	2	1	1	1	1	1	2	2	3	1	0	1	0	1	1	0	0	1	0	0	0	0	0	0	0	0	0	1	0	0	1	0	0	0	0	1	0	0	0	0	0	0	1	0	0	2	1
2	1	33	2	1	3	1	1	1	2	2	3	1	1	0	1	0	2	0	0	0	1	1	0	0	1	0	0	0	1	1	1	0	0	1	0	1	0	0	0	0	0	0	0	0	0	0	0	2	0
2	1	42	2	1	3	3	2	1	3	1	1	0	1	0	0	1	1	0	0	0	1	1	0	0	1	0	0	0	1	1	0	0	1	0	0	0	1	0	0	1	0	0	1	0	0	1	1	1	0
2	1	44	1	1	3	1	2	1	3	1	1	0	1	1	0	1	1	0	0	1	0	0	0	0	0	0	0	0	0	0	0	0	0	0	0	0	0	1	0	0	1	0	0	1	0	0	0	2	1
2	2	37	3	1	3	2	2	1	3	2	0	0	0	0	0	1	3	1	1	0	0	0	1	1	1	0	1	0	0	0	0	1	1	0	0	1	0	0	0	0	0	1	0	0	1	0	0	2	1
2	1	37	1	1	1	1	2	1	1	2	2	0	0	1	0	1	2	1	0	1	0	0	1	0	0	1	0	0	0	0	0	1	0	1	0	1	0	0	1	0	1	0	0	1	0	0	1	2	0
2	1	25	2	1	3	1	2	1	1	1	2	1	0	0	1	1	1	0	0	0	0	0	1	0	0	1	0	0	1	1	0	0	1	0	0	0	0	1	0	1	1	0	1	0	0	1	0	3	0
2	2	30	2	1	3	1	2	1	2	2	2	1	0	1	0	1	2	0	0	0	1	1	0	0	1	0	0	0	1	1	0	0	1	0	0	1	0	0	0	0	0	1	0	0	1	0	0	1	0
2	1	39	2	1	3	1	2	1	1	2	0	0	0	1	0	0	1	0	0	0	1	0	0	1	0	0	0	0	0	0	0	0	1	1	1	0	0	0	1	0	0	0	0	1	0	0	1	1	0
2	1	24	3	1	3	3	2	1	3	2	1	1	1	0	1	1	1	1	0	0	1	0	0	1	1	1	0	0	1	0	0	0	1	0	0	0	1	0	0	1	0	0	1	0	1	1	1	1	1
2	2	28	2	1	3	1	1	1	3	1	1	0	0	0	1	0	1	1	1	0	1	0	1	0	0	1	0	0	1	0	0	0	0	0	0	0	1	0	1	0	0	1	0	0	1	0	0	1	0
2	2	34	1	1	1	1	2	1	3	1	1	0	0	1	0	0	3	0	0	0	1	0	0	0	0	1	0	0	0	0	0	0	0	0	0	0	0	1	0	0	0	1	0	0	1	0	0	0	0
2	1	44	2	1	3	1	1	1	1	2	1	1	1	1	1	0	4	0	1	0	0	1	0	0	1	1	0	0	0	0	0	0	1	0	0	1	0	1	0	0	1	0	0	1	0	0	0	2	0
2	1	33	2	1	3	1	1	1	3	1	0	0	0	0	1	1	1	0	0	1	0	0	0	0	0	0	0	0	0	1	1	0	0	0	0	0	0	0	0	0	0	0	0	0	0	1	0	3	1
2	1	27	2	1	1	3	2	1	1	1	2	0	0	0	0	1	4	1	0	0	1	0	0	1	1	1	0	0	1	0	1	0	0	0	0	0	0	1	1	0	0	1	0	0	1	1	1	1	0
2	2	31	3	1	3	1	2	1	3	2	1	1	0	0	0	1	2	0	0	0	1	0	0	0	0	1	0	0	0	0	1	1	1	0	0	0	1	0	0	1	0	0	1	0	0	0	0	1	0
2	2	37	2	1	3	1	1	1	3	1	3	0	1	0	1	1	0	1	1	0	1	0	1	0	0	1	0	0	1	0	0	0	1	0	0	0	0	1	0	0	0	0	0	1	0	0	1	2	0
2	1	31	1	1	1	1	1	1	3	1	2	0	1	0	0	1	0	0	0	0	0	0	1	0	0	1	0	0	1	1	0	0	0	0	0	0	0	1	0	0	1	0	0	1	0	0	1	1	0
2	2	40	2	1	3	1	1	1	1	1	2	0	1	0	1	1	0	0	1	0	0	0	0	0	1	0	1	1	0	0	0	0	0	0	1	1	1	0	0	1	1	1	1	0	1	0	0	2	0
2	2	32	2	1	3	1	1	1	1	2	1	0	0	0	1	1	4	0	1	0	0	1	0	0	1	1	1	0	0	0	0	0	0	0	0	0	0	1	1	0	0	1	0	0	1	1	1	4	0
2	1	36	3	1	1	2	2	1	1	1	2	1	0	1	0	0	0	0	0	0	1	0	0	0	0	1	0	0	0	0	0	0	0	0	1	0	0	0	0	1	0	0	1	0	0	1	0	0	0
2	1	34	1	1	1	1	1	1	3	1	1	1	1	1	0	1	0	0	1	0	0	1	0	0	1	0	0	1	1	1	0	0	1	1	1	0	1	0	0	1	0	0	1	0	0	0	0	1	0
2	1	24	2	1	3	1	1	1	1	1	1	1	0	0	0	0	1	1	0	0	1	0	1	1	0	0	1	1	1	1	0	0	1	0	0	0	1	0	0	1	1	1	1	0	0	1	0	4	0
2	2	30	1	1	1	2	2	1	3	1	1	0	0	0	0	1	0	1	0	0	1	0	0	1	1	1	0	0	1	0	0	1	0	1	0	1	0	0	0	1	1	0	1	0	0	1	0	0	1
2	2	41	1	1	3	2	1	1	3	2	1	1	1	1	1	1	1	0	0	1	0	0	0	1	0	0	1	0	0	1	1	0	0	1	0	0	0	0	1	0	1	1	0	1	0	0	1	1	0
2	1	35	2	1	3	3	1	1	2	1	1	0	0	0	1	1	2	0	1	0	0	0	1	0	0	1	0	0	1	0	1	0	1	0	1	0	1	0	0	1	0	0	1	0	0	1	0	1	0
2	1	40	2	1	3	1	2	1	1	2	2	0	0	1	1	0	1	0	1	0	0	0	1	0	0	1	0	0	1	0	0	0	1	0	1	0	0	1	0	0	1	0	0	1	0	0	1	3	0
2	2	34	1	1	1	2	1	1	1	2	2	1	1	0	1	1	0	0	1	1	1	0	1	0	1	0	0	1	0	0	0	1	1	1	0	0	0	0	1	1	0	0	0	0	1	0	0	1	0
2	1	36	1	1	3	3	2	1	3	1	0	1	1	1	0	1	0	1	0	0	0	0	0	0	0	1	0	0	0	1	0	1	1	0	1	0	0	1	0	0	0	0	0	1	0	0	1	4	0
2	2	30	2	1	3	1	1	1	2	2	1	1	0	1	1	1	1	0	0	1	1	0	0	1	0	1	0	0	1	0	0	0	0	0	1	0	0	1	0	0	0	1	0	0	1	0	0	2	0
2	1	36	3	1	1	3	2	1	2	1	0	1	0	0	0	0	2	0	0	1	1	0	1	0	1	0	0	0	1	0	0	0	1	0	0	0	1	0	0	1	0	0	1	0	0	1	1	4	0
2	1	26	2	1	3	3	2	1	3	2	2	1	0	0	1	1	1	1	0	0	1	0	0	1	0	0	1	0	0	1	1	0	0	1	0	0	1	0	0	1	0	0	1	0	0	1	1	0	0
2	1	28	2	1	3	1	2	1	2	2	4	1	0	0	0	1	2	0	0	1	0	0	1	0	0	0	1	1	0	1	0	0	0	0	0	1	0	0	1	0	0	1	0	0	1	0	1	1	0
2	2	36	1	1	3	1	2	1	2	1	4	1	1	1	0	0	4	1	1	0	0	1	0	1	0	0	1	0	0	1	0	0	1	0	0	0	0	1	0	1	1	0	1	0	0	1	0	1	0
2	2	44	2	1	1	1	2	1	1	1	0	1	1	1	0	0	2	1	0	0	1	0	0	0	1	1	0	1	0	0	0	0	0	0	0	0	0	1	1	0	0	1	0	0	1	1	1	1	1
2	1	45	2	1	1	3	2	1	1	1	1	1	0	0	0	1	2	1	1	0	0	0	1	1	1	0	1	0	0	0	0	0	1	1	1	1	0	0	1	0	0	1	0	0	1	0	1	1	0
2	2	44	2	1	3	1	2	1	1	1	0	1	1	1	0	1	0	1	1	0	1	0	1	0	0	1	0	0	1	0	0	0	0	0	0	0	0	0	0	0	0	0	0	0	0	1	0	2	0
2	2	26	1	1	1	3	1	1	3	2	2	0	1	0	1	0	1	0	0	1	0	0	0	1	0	0	1	0	0	0	0	0	0	0	0	0	1	0	0	1	0	0	1	0	0	0	0	2	0
2	2	29	3	1	1	1	1	1	3	2	4	1	0	0	0	0	0	1	0	1	1	0	0	1	0	0	1	0	0	1	1	0	0	1	1	1	0	0	1	0	0	0	0	0	0	0	0	2	1
2	2	24	1	1	1	1	1	1	3	2	1	1	0	1	1	1	1	0	0	1	1	0	0	1	0	1	0	0	1	0	1	0	0	1	0	0	0	0	0	0	0	0	0	0	1	0	0	0	1
2	1	29	2	1	1	1	1	1	3	1	0	1	1	1	1	1	2	0	0	1	0	0	0	0	0	0	0	0	0	0	0	0	0	0	1	0	1	0	0	1	0	0	1	0	0	1	0	3	0
2	1	42	2	1	3	2	2	1	3	2	2	1	0	1	0	1	0	0	0	1	1	0	0	0	0	1	0	0	0	0	1	0	1	0	0	0	1	0	0	1	0	0	1	0	1	1	1	3	0
2	2	46	2	1	1	3	1	1	1	2	2	0	1	0	1	0	0	1	1	0	0	0	1	1	1	0	1	0	0	0	0	0	1	0	0	0	0	0	1	0	1	1	0	1	0	0	1	1	1
2	2	25	1	1	3	2	2	1	1	2	4	1	0	1	1	1	2	1	1	0	1	0	1	0	0	1	0	0	1	0	1	1	1	0	1	1	1	0	1	0	1	0	0	1	0	0	1	4	1
2	2	36	2	1	1	3	2	1	2	1	3	1	1	1	0	0	1	0	1	1	1	0	1	0	1	0	0	1	0	0	0	0	1	0	0	0	0	1	0	0	0	0	1	0	0	0	1	2	0
2	2	35	2	1	3	1	2	1	2	1	1	1	0	0	1	1	4	0	0	0	1	0	0	0	0	1	0	0	0	0	0	0	1	0	0	0	0	1	0	1	0	0	1	0	0	0	1	4	0
2	1	29	1	1	3	3	2	1	1	2	1	1	0	0	1	1	0	0	0	0	0	0	0	0	1	0	0	1	0	0	1	1	1	0	0	0	0	1	0	0	1	0	0	0	0	0	1	2	0
2	2	44	2	1	1	1	2	1	3	1	2	1	1	0	0	0	0	0	1	0	0	1	0	0	1	0	0	1	1	1	0	0	0	0	1	1	1	0	1	0	0	1	1	0	0	1	0	2	0
2	2	40	2	1	3	1	2	1	1	2	1	1	0	0	0	1	2	0	0	0	0	0	0	1	1	0	0	0	0	0	0	0	0	0	0	1	0	0	1	0	0	0	0	0	0	0	0	2	0
2	1	41	3	1	3	2	1	1	1	1	1	1	1	0	0	1	0	0	0	1	0	0	0	0	0	0	0	0	0	0	1	1	0	0	0	1	0	0	1	0	0	0	0	0	0	0	0	0	0
2	1	45	2	1	3	3	2	1	1	2	1	1	0	0	0	1	1	1	0	1	1	0	0	1	0	0	1	0	0	1	0	1	0	1	0	0	1	0	0	1	0	0	1	0	1	1	1	3	0
2	2	41	3	1	1	1	2	1	1	1	0	1	0	1	0	1	1	0	1	0	0	1	0	0	1	1	1	0	0	0	1	0	0	1	0	1	0	0	0	0	0	1	0	0	1	0	0	2	1
2	1	38	2	1	1	1	2	1	3	1	0	0	1	0	1	1	2	1	0	0	1	0	0	1	1	1	0	0	1	0	0	0	0	0	0	0	0	0	0	0	0	0	0	0	1	0	0	2	0
2	1	32	2	1	3	1	1	1	2	2	2	0	1	0	0	0	1	0	1	0	0	1	0	0	1	0	0	1	1	1	0	1	1	1	0	0	0	1	0	0	1	0	0	0	0	0	0	1	0
1	2	32	2	1	1	2	1	1	2	2	4	1	1	1	1	1	4	1	1	1	1	1	1	1	1	1	0	0	1	0	0	0	0	0	1	1	1	1	1	1	1	1	1	1	1	1	1	3	1
1	2	52	2	1	1	1	1	1	2	0	3	1	1	1	1	1	3	1	1	1	1	1	1	1	1	1	1	1	1	1	0	0	1	1	1	1	0	1	1	1	1	0	1	0	1	1	0	3	1
1	1	58	1	2	2	1	1	1	3	1	0	1	1	1	1	0	0	1	1	1	1	1	1	1	1	0	0	0	0	0	1	1	1	1	0	1	1	1	1	1	1	1	0	1	1	1	0	0	1
1	2	39	3	1	1	2	1	1	2	1	3	1	1	1	1	1	3	1	1	1	1	1	1	1	1	1	1	1	1	1	1	0	1	1	1	1	1	1	1	1	1	0	1	1	1	1	0	3	1
1	2	40	2	1	1	1	1	1	2	2	2	1	1	1	1	1	2	1	1	1	1	1	1	1	1	1	1	1	1	1	1	1	1	1	1	1	1	1	1	1	1	1	1	1	1	1	1	2	1
1	2	48	1	1	1	2	1	1	2	0	2	1	1	1	1	0	2	1	1	1	1	1	1	1	1	1	1	1	1	1	0	1	1	1	1	1	0	1	1	1	1	0	1	1	1	1	1	1	1
1	2	52	1	1	1	1	1	1	2	1	3	1	1	0	1	1	2	1	1	1	1	1	1	1	1	1	1	1	1	1	0	1	0	1	1	1	0	1	1	1	1	0	1	0	1	1	0	2	1
1	2	38	2	1	1	2	1	1	2	1	2	1	1	1	1	1	1	1	1	1	1	1	1	1	1	1	0	0	1	1	1	1	1	1	1	1	0	1	1	1	0	0	1	1	1	1	0	1	1
1	2	47	2	1	1	1	1	1	2	0	2	1	1	1	0	1	1	1	1	1	1	1	1	1	1	1	1	1	1	1	1	1	1	1	1	1	1	1	1	1	1	1	1	1	1	1	1	1	1
1	2	55	1	2	2	1	1	1	2	0	2	1	0	1	1	1	1	1	1	1	1	1	0	0	0	0	0	0	0	0	0	0	1	1	1	0	0	1	0	1	1	0	0	0	1	0	0	1	1
1	2	40	2	1	1	1	1	1	2	1	2	1	0	1	1	1	1	1	1	1	1	1	1	1	1	1	1	1	1	1	1	1	1	1	1	1	1	1	1	1	1	1	1	1	1	1	1	2	1
1	2	42	2	1	1	1	1	1	2	0	2	1	1	1	1	0	1	1	1	1	1	1	1	1	1	1	1	1	1	1	0	0	1	0	1	1	1	1	1	1	1	1	1	1	1	1	1	1	1
1	2	34	2	1	1	1	1	1	2	1	2	1	1	1	1	1	2	1	1	1	1	1	0	0	1	0	0	0	1	0	1	1	1	1	1	1	0	0	0	0	0	0	1	0	1	1	0	2	1
1	2	37	2	1	1	2	1	1	2	0	1	1	1	1	1	1	1	1	1	1	1	1	1	1	1	1	1	0	0	1	1	1	1	1	1	1	0	1	1	1	1	0	1	1	1	1	0	1	1
1	2	40	2	1	1	1	1	1	3	1	1	1	1	1	0	1	1	1	1	1	1	1	1	1	1	0	0	1	1	1	1	0	1	1	1	0	0	0	0	1	1	0	1	1	0	1	0	2	1
1	2	45	2	1	1	2	1	1	2	0	2	1	1	1	1	1	2	1	1	1	1	1	1	1	1	1	1	1	1	1	1	1	1	1	1	1	1	1	1	1	1	1	1	1	1	1	1	2	1
1	2	33	2	1	1	1	1	1	2	1	1	1	1	0	1	1	1	1	1	1	1	1	0	0	0	0	0	0	1	1	1	1	1	1	1	0	0	0	1	0	0	0	1	0	0	1	1	1	0
1	2	45	2	1	3	1	2	1	2	0	0	1	1	1	1	1	0	0	0	0	0	0	0	0	0	0	0	0	0	0	0	0	0	0	0	0	0	0	0	0	0	0	0	0	0	0	0	1	0
1	2	58	1	1	3	1	1	1	2	0	2	1	1	1	1	0	1	1	1	1	1	1	1	1	1	0	1	0	1	0	0	0	0	1	0	1	0	0	0	0	1	0	1	0	0	0	0	1	1
1	2	39	2	1	1	1	1	1	2	1	1	1	1	1	0	1	1	1	1	1	1	1	0	1	0	0	0	0	1	0	0	0	1	1	1	0	0	0	0	0	0	0	1	0	0	1	0	1	1
1	2	36	2	1	1	2	1	1	2	1	2	1	1	1	0	1	2	1	1	1	1	1	1	1	1	0	0	0	1	1	0	1	0	1	1	1	0	1	0	1	1	0	1	0	1	1	0	2	0
1	2	45	2	1	1	1	1	1	2	1	2	1	1	1	1	0	2	1	1	1	1	1	1	1	1	0	1	0	1	1	0	1	1	1	1	1	0	1	0	1	1	1	1	0	0	1	0	2	1
1	2	40	2	1	3	2	1	1	2	1	1	1	1	1	1	1	1	1	1	1	1	1	1	1	1	1	0	0	0	0	0	1	1	1	1	1	0	0	0	0	1	0	1	0	0	1	0	1	0
1	2	35	2	1	1	1	1	1	2	1	2	1	1	1	1	1	1	1	1	1	1	1	1	1	1	1	1	1	1	1	1	1	1	1	1	1	1	1	1	1	1	1	1	1	1	1	1	2	1
1	2	34	1	1	1	2	1	1	2	0	1	1	1	1	1	0	1	1	1	1	1	1	1	1	1	1	1	1	1	1	1	1	1	1	1	1	1	1	1	1	1	1	1	1	1	1	1	1	1
1	1	48	3	1	3	1	1	1	1	1	2	1	1	1	1	1	1	1	1	1	1	1	0	0	0	0	0	0	0	0	0	1	0	0	0	0	0	0	0	0	0	0	0	0	1	0	0	1	1
1	2	47	1	1	1	1	1	1	2	1	1	1	0	1	1	1	1	1	1	1	1	1	1	0	1	1	1	1	1	1	1	1	1	1	1	1	0	1	1	1	1	1	1	1	1	1	1	1	1
1	2	38	2	1	1	1	1	1	2	1	2	1	1	1	1	1	2	1	1	1	1	1	1	1	1	1	1	1	1	1	1	1	1	1	1	1	1	1	1	1	1	1	1	1	1	1	1	2	1
1	2	27	1	1	1	2	1	1	2	2	1	1	1	1	1	1	1	1	1	1	1	1	0	0	0	1	1	1	1	1	0	0	1	1	1	1	0	0	0	1	1	0	0	0	1	1	0	1	1
2	2	43	1	1	3	1	1	1	2	1	1	1	1	0	1	1	1	1	1	1	1	1	1	1	1	1	1	1	1	1	0	1	1	1	1	1	1	1	1	1	1	1	1	1	1	1	1	1	1
1	2	53	1	1	3	1	1	1	2	1	1	1	1	1	1	1	2	1	1	1	1	0	0	1	1	1	1	0	1	0	0	1	1	1	1	1	0	0	0	1	1	0	0	0	1	1	0	2	1
1	2	41	2	1	1	2	1	1	2	2	2	1	0	1	0	0	2	1	1	1	1	0	1	1	1	1	1	1	1	1	1	1	1	1	1	1	1	1	1	1	1	1	1	1	1	1	1	0	1
1	2	26	1	1	1	2	1	1	2	2	3	1	1	1	1	1	2	1	1	1	1	1	0	0	1	1	0	0	1	0	1	1	1	1	1	1	0	0	0	0	1	0	1	0	1	1	0	2	1
1	1	46	2	1	3	1	2	1	1	1	1	1	1	1	1	0	1	1	1	1	1	1	1	1	1	1	1	1	1	1	1	1	1	1	1	1	1	1	1	1	1	1	1	1	1	1	1	1	1
1	2	52	1	1	1	1	1	1	2	0	2	1	1	1	1	0	2	1	1	1	1	1	1	1	1	1	1	1	1	1	1	1	1	1	1	1	1	1	0	1	1	1	1	1	1	1	1	2	1
1	2	59	1	1	1	1	1	1	2	0	2	1	1	1	1	1	2	1	1	1	1	1	1	1	1	1	0	0	1	1	0	1	1	1	1	1	0	1	1	0	0	0	1	1	1	1	1	2	1
1	2	27	1	1	1	3	1	1	2	1	2	1	1	1	1	1	1	1	1	1	1	1	1	1	1	1	1	1	1	1	1	1	1	1	1	1	0	1	1	1	1	0	1	1	1	1	0	2	1
1	1	51	2	1	3	1	1	1	1	0	1	1	1	1	1	1	1	1	1	1	1	1	1	1	1	1	0	1	1	1	1	1	1	1	1	1	1	1	0	1	1	0	0	0	1	1	0	1	1
2	2	45	3	2	2	1	1	1	2	2	0	1	1	1	1	1	1	1	1	1	1	1	1	1	1	1	0	0	1	1	0	0	0	0	0	0	0	0	0	1	0	0	1	0	1	1	0	0	0
1	2	39	2	1	1	1	1	1	2	1	1	1	0	1	1	1	1	1	1	1	1	0	0	0	0	0	0	0	1	0	0	0	1	1	1	0	0	0	0	0	0	0	1	0	1	1	0	1	1
1	2	39	2	1	1	2	1	1	2	1	2	1	1	1	1	1	2	1	1	1	1	1	1	1	1	1	0	0	1	0	1	1	1	1	1	1	0	1	1	0	0	0	1	1	1	1	0	1	1
1	2	29	1	1	1	2	1	1	2	1	1	1	0	1	1	1	0	1	0	0	1	1	1	1	1	1	1	1	1	1	0	1	1	0	0	0	0	0	1	1	1	1	1	1	0	0	0	0	0
1	2	39	2	1	1	2	1	1	2	0	2	1	1	1	1	1	1	1	1	1	1	1	1	0	0	0	0	0	1	0	0	0	0	0	1	0	0	0	0	0	0	0	1	1	1	1	0	1	1
1	2	36	2	1	1	1	1	1	2	2	1	1	1	1	1	1	1	1	1	1	1	0	1	1	1	0	1	1	1	1	0	0	1	1	1	1	0	1	1	1	0	0	1	0	1	1	0	1	1
1	2	57	2	1	1	2	1	1	2	0	1	1	1	1	1	0	1	1	1	1	1	1	1	1	1	1	1	1	1	1	1	1	1	1	1	1	0	0	1	0	0	0	0	0	0	0	0	1	1
1	2	48	2	1	3	1	1	1	2	1	2	0	0	1	1	1	2	1	1	1	1	1	1	1	1	0	0	0	0	0	0	0	1	1	1	1	1	1	0	1	1	0	0	0	0	1	0	2	1
1	2	57	1	1	1	1	1	1	2	0	2	1	1	1	1	0	1	1	1	1	1	1	1	1	1	1	1	1	1	1	0	0	0	0	0	1	1	1	1	1	1	1	1	1	1	1	1	1	1
1	1	51	2	1	3	1	1	1	1	1	0	1	1	1	1	1	0	1	0	1	1	1	0	0	1	1	1	0	0	0	1	1	1	1	1	1	1	1	1	1	1	1	1	1	1	1	1	0	1
1	1	51	3	1	3	2	1	1	1	0	1	1	1	1	0	1	1	1	1	1	1	1	0	1	1	0	0	1	1	0	0	1	1	0	1	1	0	0	1	1	0	0	1	0	1	1	0	0	1
1	2	45	2	1	1	2	1	1	2	0	3	1	1	1	0	1	2	0	0	0	0	0	0	0	0	0	0	0	0	0	0	0	0	0	0	0	0	0	0	0	0	0	0	0	0	0	0	2	0
1	2	52	2	1	3	2	1	1	2	0	1	1	1	1	1	1	1	1	1	1	1	1	1	1	1	1	1	1	1	1	0	1	1	1	1	1	1	1	1	1	1	1	1	1	1	1	0	1	1
1	2	27	1	1	1	1	1	1	2	2	1	1	1	1	0	1	1	1	1	1	1	1	1	1	1	1	1	1	1	1	0	1	1	1	1	1	1	1	1	1	1	1	1	1	1	1	0	1	1
1	2	50	1	1	3	1	2	1	2	2	0	1	1	1	0	1	0	0	0	0	0	0	0	0	0	0	0	0	0	0	0	0	0	0	0	0	0	0	0	0	0	0	0	0	0	0	0	0	0
1	2	50	1	2	2	1	1	1	2	0	2	1	1	1	1	1	2	1	1	1	1	0	0	1	1	1	0	0	1	0	0	0	0	0	1	0	0	0	0	1	0	0	1	0	1	1	0	1	1
1	2	40	2	1	1	2	1	1	2	2	3	1	1	1	1	1	2	1	1	1	1	1	1	1	1	1	0	0	1	1	0	1	1	1	1	1	0	1	1	1	1	0	1	0	1	1	0	2	1
1	2	59	2	1	1	2	1	1	2	1	1	1	1	1	1	0	1	1	1	1	1	1	1	1	1	1	1	1	1	1	0	1	1	1	1	1	0	0	0	0	1	0	0	0	0	0	0	1	1
1	2	42	2	1	1	1	1	1	2	0	3	1	1	1	1	1	2	1	1	1	1	1	1	1	1	1	1	1	1	1	1	1	1	1	1	1	1	1	1	1	1	1	1	1	1	1	0	2	1
1	2	50	1	1	3	1	1	1	2	0	0	0	1	1	1	1	0	0	0	0	0	0	0	0	0	0	0	0	0	0	0	0	0	0	0	0	0	0	0	0	0	0	0	0	0	0	0	0	0
2	2	41	1	2	2	2	1	1	2	2	2	1	1	1	1	1	2	1	1	1	1	1	1	1	1	1	0	0	1	1	1	1	1	1	1	1	0	0	1	1	1	0	1	1	1	0	0	1	1
1	1	52	1	1	3	1	1	1	1	0	1	1	1	1	1	0	1	1	1	1	1	1	1	1	1	1	0	1	1	1	0	1	1	1	0	1	1	1	1	1	1	1	1	1	1	1	1	1	1
1	2	25	1	1	1	1	1	1	2	1	1	1	0	1	0	1	1	1	0	0	0	0	0	0	0	0	0	0	0	0	1	1	1	1	1	0	0	0	0	0	0	0	0	0	0	0	0	1	1
2	1	52	1	1	3	1	1	1	1	1	0	1	0	1	1	1	0	1	0	0	0	1	0	1	1	0	0	0	1	0	0	1	0	0	0	0	0	0	0	0	0	0	0	0	0	0	0	0	0
1	2	46	2	1	1	1	1	1	2	0	2	1	1	1	1	1	2	1	1	1	1	1	0	1	1	0	1	1	1	0	1	1	0	0	1	1	1	1	0	0	1	0	1	0	1	1	0	2	1
1	1	47	2	1	3	2	1	1	1	0	0	1	1	1	1	0	0	1	0	1	0	1	0	0	1	0	0	0	1	1	0	0	0	0	0	0	0	0	0	1	0	0	0	0	1	1	0	0	0
1	1	50	2	1	3	1	1	1	1	0	1	1	1	1	1	1	1	1	1	1	1	1	1	1	1	1	1	1	1	1	1	1	1	1	1	1	1	1	1	1	1	1	1	1	1	1	1	1	1
1	2	41	2	1	3	1	1	1	2	1	2	1	0	1	0	1	2	1	0	1	1	1	0	0	0	0	0	0	0	0	1	1	1	1	1	0	0	0	0	0	0	0	0	0	1	1	0	0	0
1	2	50	2	1	3	1	1	1	2	0	1	1	1	0	1	1	1	1	1	0	0	0	0	1	1	1	0	0	0	0	0	0	0	0	1	1	0	0	0	0	1	0	0	0	1	1	0	1	1
1	1	52	2	1	3	1	1	1	1	1	0	1	1	0	0	1	0	0	1	1	0	0	0	0	0	0	1	0	0	0	0	0	0	0	0	0	0	0	0	0	0	0	0	0	0	0	0	0	0
1	2	53	1	1	1	2	1	1	2	0	2	0	1	1	0	1	2	1	1	1	1	1	1	1	1	1	1	1	1	0	0	1	1	1	1	1	0	1	0	1	1	0	1	1	1	1	0	2	1
1	2	41	1	1	1	2	1	1	2	1	2	1	1	1	1	0	0	1	1	1	1	1	1	1	1	0	0	1	1	1	0	1	1	1	1	1	0	0	0	0	0	0	1	0	0	1	0	0	1
1	1	52	2	1	3	1	1	1	1	0	0	1	1	0	1	0	0	1	0	1	1	1	1	1	1	1	1	1	1	1	1	1	1	1	1	1	0	1	1	1	1	0	1	0	1	1	1	0	0
1	2	46	1	1	1	2	1	1	2	2	3	1	0	1	1	1	3	1	1	1	1	1	1	1	1	1	1	1	1	1	1	1	1	1	1	1	0	0	1	1	1	0	1	1	1	1	1	3	1
1	2	46	2	1	1	1	1	1	2	0	2	1	1	1	1	1	2	1	1	1	1	1	1	1	1	1	0	1	1	1	0	1	1	1	1	1	0	1	1	1	1	0	1	1	1	1	0	2	1
1	2	34	1	1	1	1	1	1	1	2	2	1	1	1	0	0	2	1	1	1	1	1	1	1	1	1	1	1	1	1	1	1	1	1	1	1	1	1	1	1	1	1	1	1	1	1	1	2	1
1	2	46	2	1	1	1	1	1	2	0	2	1	0	1	1	1	2	1	1	1	1	0	0	0	0	0	0	0	0	0	0	0	0	0	1	0	0	0	0	0	0	0	0	0	0	1	0	1	0
1	2	55	2	1	3	1	1	1	2	1	2	1	0	1	0	1	2	1	1	1	1	1	0	0	0	0	0	0	0	0	0	0	1	1	1	0	0	0	0	0	0	0	0	0	0	0	0	2	1
1	2	45	2	1	3	1	1	1	2	0	1	1	0	1	1	1	1	1	1	1	1	1	1	1	1	0	0	0	1	0	0	0	1	1	1	1	0	0	1	0	0	0	1	0	1	1	0	1	1
1	1	49	2	1	3	1	2	1	1	0	0	0	1	1	0	1	0	1	1	1	1	1	1	1	1	1	1	1	1	1	1	1	1	1	1	1	1	1	1	1	1	1	1	1	1	1	1	0	1
1	2	48	2	1	3	1	1	1	2	0	2	0	1	0	0	1	1	1	0	1	0	0	0	0	0	1	1	0	0	0	0	0	0	0	0	0	0	0	0	0	0	0	0	0	0	0	0	0	0
1	1	65	1	2	2	1	1	1	3	3	1	1	1	1	1	1	1	1	1	1	1	1	1	1	1	1	1	1	1	1	1	1	1	1	1	1	1	1	1	1	1	1	1	1	1	1	1	1	1
1	2	56	2	1	3	1	1	1	2	0	0	1	1	0	1	1	0	0	1	1	1	1	1	0	1	0	0	0	1	1	0	1	0	0	1	0	0	0	1	1	1	0	0	0	1	1	0	1	0
1	1	51	1	1	3	1	1	1	1	1	0	0	0	0	0	1	1	1	0	1	0	1	1	1	1	1	1	1	1	1	0	0	0	0	0	0	0	0	0	0	0	0	0	0	0	0	0	1	1
1	2	50	2	1	3	1	1	1	2	0	2	1	1	1	1	1	2	1	1	1	1	1	1	1	1	1	1	1	1	1	1	1	1	1	1	1	1	1	1	1	1	1	1	1	1	1	1	2	1
1	2	48	2	1	3	1	1	1	2	0	0	1	0	1	0	1	0	0	1	0	1	1	0	0	0	0	0	0	0	0	0	0	0	1	0	1	0	0	1	0	1	0	0	0	1	0	0	0	0
1	1	50	1	1	3	1	1	1	1	1	1	1	0	1	1	1	0	1	1	1	1	1	1	1	1	1	1	1	1	1	1	1	1	1	1	1	0	0	0	0	0	0	0	0	0	1	0	0	1
1	2	50	1	1	3	1	1	1	2	0	1	0	1	1	1	1	2	1	0	1	1	1	0	1	0	0	1	1	0	0	0	1	1	1	1	0	0	1	0	1	1	1	1	1	1	1	1	2	1
1	2	49	2	1	3	1	1	1	2	1	1	1	1	1	0	1	1	1	1	1	1	1	1	1	1	0	1	0	1	0	0	0	1	1	1	1	0	0	0	1	0	0	0	0	1	1	0	1	1
1	2	52	1	2	2	1	1	1	2	0	2	1	1	1	1	1	2	1	1	1	1	1	1	1	1	1	0	0	1	0	0	0	1	1	1	1	1	1	0	1	1	1	1	0	1	1	0	2	1
2	2	47	2	1	3	2	1	1	2	0	1	1	1	1	0	1	1	1	1	1	0	1	0	1	1	0	0	0	1	1	0	0	1	1	0	1	0	0	1	1	1	0	1	1	1	1	0	1	1
1	2	53	2	1	3	1	1	1	2	0	1	1	1	1	1	1	1	1	1	1	1	1	1	1	1	1	0	1	1	1	0	0	1	1	0	1	0	0	0	1	1	0	0	0	1	1	0	1	1
1	2	52	2	1	3	1	1	1	2	0	1	1	1	0	1	1	1	1	1	1	1	1	0	1	1	1	0	0	1	0	0	1	0	0	0	1	0	0	0	1	1	0	1	1	1	1	0	1	0
1	1	52	2	1	3	1	1	1	1	1	1	1	1	1	1	0	0	1	1	1	1	0	0	0	1	1	0	0	1	0	0	0	0	0	0	0	0	0	0	0	0	0	0	0	0	0	0	0	0
1	2	42	2	1	3	2	1	1	2	1	2	0	0	1	0	1	2	1	1	1	1	1	1	1	1	1	1	0	0	0	0	1	1	1	1	0	0	0	0	0	1	0	1	0	1	1	0	2	1
1	1	45	1	1	3	1	1	1	1	1	0	1	1	1	1	0	0	1	1	1	1	1	1	1	1	1	1	1	1	1	1	1	1	1	1	1	1	1	1	1	1	1	1	1	1	1	1	2	1
1	2	47	2	1	3	1	1	1	2	1	1	1	0	1	1	1	0	1	1	1	1	1	1	1	1	1	1	1	1	1	1	1	1	1	1	1	1	1	1	1	1	1	1	1	1	1	1	0	1
1	2	55	2	1	3	1	1	1	2	0	0	1	1	1	1	1	0	1	1	1	1	1	1	1	1	1	0	1	1	1	1	1	1	1	1	1	1	1	1	1	1	1	1	1	1	1	1	0	1
1	1	51	3	1	3	1	1	1	1	0	1	1	0	1	0	1	1	1	1	1	0	1	1	1	1	1	0	0	0	0	0	1	1	1	0	0	0	0	0	0	0	0	0	0	1	1	0	1	1
1	2	59	2	1	3	1	1	1	2	1	2	1	1	1	1	1	2	1	1	1	1	1	1	1	1	1	1	1	1	1	1	1	1	1	1	1	1	1	1	1	1	1	1	1	1	1	1	2	1
1	2	49	2	1	3	2	1	1	2	1	1	0	1	1	1	1	1	1	1	1	1	1	1	1	1	1	1	1	1	1	1	1	1	1	1	0	0	0	0	0	0	0	1	1	1	1	1	1	1
1	2	50	2	1	3	2	1	1	2	0	0	1	1	1	1	0	0	1	1	1	1	1	0	0	0	0	0	0	0	0	0	0	1	1	0	0	0	0	0	1	1	1	1	0	0	0	0	0	0
1	2	49	2	1	3	2	1	1	2	1	2	1	1	1	1	1	1	1	1	1	1	1	1	1	1	1	1	1	1	1	1	1	1	1	1	1	0	1	1	1	1	0	1	0	1	1	1	1	1
1	2	39	2	1	1	2	1	1	2	2	2	0	1	1	1	1	2	1	1	1	1	0	1	1	1	1	0	0	1	0	1	1	1	1	1	1	0	0	1	1	1	0	1	0	1	1	1	2	1
1	2	46	2	1	1	1	1	1	2	0	3	1	1	1	1	1	1	1	1	1	1	1	1	1	1	1	1	1	1	1	1	1	1	1	1	1	1	1	1	1	1	1	1	1	1	1	1	2	1
2	1	33	2	1	3	3	2	1	1	1	4	0	0	0	1	0	2	0	0	0	0	0	0	0	1	0	0	1	0	0	1	0	0	1	0	1	1	0	0	0	0	0	1	0	1	0	0	0	0
2	2	39	1	1	3	3	2	1	2	1	1	1	1	1	1	0	1	0	0	0	1	0	0	0	1	0	0	1	0	0	0	1	0	0	1	0	0	1	0	0	1	0	0	1	0	0	1	0	0
2	1	38	1	1	3	1	2	1	1	1	0	0	1	0	1	1	1	0	0	1	0	0	0	1	0	0	0	1	0	0	1	0	0	0	0	0	0	1	1	1	0	0	1	0	1	1	0	0	0
2	1	29	2	1	3	2	2	1	1	1	1	1	0	1	1	1	2	0	0	0	0	0	0	0	0	1	0	0	1	1	0	0	0	0	1	0	1	0	0	1	0	0	1	0	1	1	0	1	0
2	1	29	3	1	3	3	1	1	1	2	2	0	1	0	0	0	0	0	0	1	0	0	0	0	1	0	0	0	1	0	1	1	0	0	1	0	0	1	0	0	1	0	0	0	0	0	1	0	0
2	2	42	2	1	3	3	1	1	2	1	2	0	0	0	0	0	2	0	0	1	0	0	1	1	1	0	0	0	1	1	1	0	0	1	1	1	0	0	1	0	0	1	0	0	0	0	0	4	0
2	1	35	1	1	3	3	1	1	1	1	2	1	1	0	0	1	2	0	0	1	0	0	0	1	0	0	1	1	1	0	0	1	0	0	1	1	1	0	0	1	0	1	1	0	1	0	0	1	0
2	1	30	2	1	3	1	2	1	1	1	0	0	0	0	0	0	0	0	0	0	0	1	1	0	0	0	0	1	0	0	0	0	0	1	0	1	0	1	0	0	0	0	1	0	0	0	1	3	0
2	2	35	2	1	3	1	1	1	2	1	2	0	0	0	1	1	4	0	1	0	0	0	1	0	0	1	0	0	0	0	0	0	0	1	0	0	1	0	0	1	1	1	0	0	1	0	1	0	0
2	2	36	3	1	3	1	2	1	2	1	1	1	1	1	0	1	0	1	1	1	0	0	1	1	1	1	0	1	0	0	0	0	1	0	0	1	0	0	1	0	0	1	0	0	1	0	0	1	0
2	2	38	2	1	3	3	2	1	2	1	2	1	0	1	1	0	2	0	0	0	0	0	0	0	0	1	0	0	1	1	0	0	1	1	1	0	0	0	0	0	1	0	0	1	0	0	1	1	1
2	2	40	3	1	3	1	2	1	2	1	4	1	1	0	0	0	1	1	0	0	1	1	1	0	0	1	0	0	0	0	0	0	0	0	0	1	0	0	1	0	1	1	0	1	0	0	0	0	1
2	1	32	1	1	3	3	1	1	1	1	0	1	1	0	0	0	2	0	0	1	0	0	1	1	1	0	0	0	1	1	1	0	0	1	0	1	1	0	0	0	0	0	0	0	0	1	0	1	1
2	2	34	1	1	3	1	1	1	2	1	0	1	1	0	0	1	4	0	0	1	0	0	0	1	0	0	1	1	1	0	0	1	0	1	1	0	0	1	0	0	1	0	0	1	0	0	1	2	0
2	1	41	2	1	3	1	2	1	1	1	3	1	0	0	1	0	0	1	0	0	1	0	0	0	0	0	0	0	0	0	1	0	0	0	1	1	0	0	1	0	1	0	0	1	0	0	1	3	0
2	2	36	1	1	3	3	1	1	2	1	4	0	0	1	0	0	0	1	0	0	0	0	1	0	0	0	1	0	0	1	1	1	1	0	1	0	1	0	0	1	0	0	1	0	1	1	0	1	1
2	2	40	2	1	3	1	2	1	2	2	1	0	0	1	0	0	3	0	0	1	0	0	1	0	0	0	1	1	0	1	1	0	0	1	0	0	0	1	0	0	1	0	0	1	0	0	1	1	0
2	2	42	2	1	3	3	2	1	2	2	4	1	1	0	1	1	3	1	0	1	0	0	1	0	0	1	1	0	0	1	0	0	1	0	0	1	0	0	1	0	0	1	0	0	0	0	0	1	1
2	1	32	3	1	3	1	2	1	1	2	1	0	1	0	1	0	1	0	1	1	1	0	1	0	1	0	0	1	0	0	0	0	0	0	0	0	1	0	0	0	0	0	1	0	0	0	1	2	0
2	1	40	2	1	3	1	1	1	1	1	2	0	0	1	1	0	4	1	0	0	1	0	0	1	0	0	1	0	0	0	0	1	0	0	0	0	0	1	1	1	0	0	0	1	1	1	0	1	0
2	2	32	2	1	3	3	2	1	2	1	1	0	0	0	1	0	0	0	0	1	0	1	0	0	1	0	0	0	0	0	1	1	0	1	0	0	1	0	0	1	0	0	1	0	0	0	0	3	1
2	1	34	2	1	3	1	2	1	1	1	0	0	0	1	1	1	0	0	1	1	1	0	1	0	1	0	0	1	0	0	0	0	0	0	0	0	0	1	1	1	0	0	0	1	1	1	0	1	0
2	1	30	2	1	3	3	1	1	1	1	1	0	0	1	1	0	4	0	1	1	1	0	0	1	0	1	1	0	1	0	0	1	0	0	1	0	0	0	1	0	0	1	0	0	1	0	0	0	1
2	2	28	2	1	3	1	2	1	2	1	0	1	0	1	1	1	2	1	0	0	1	0	0	1	1	1	0	0	0	1	0	1	0	0	0	0	1	0	0	1	0	0	1	0	1	1	0	2	0
2	2	29	1	1	3	2	1	1	2	1	2	1	1	0	1	0	2	0	0	0	1	0	0	0	1	0	0	0	1	0	0	0	0	0	0	0	0	1	0	0	0	0	0	0	0	0	0	1	0
2	2	36	3	1	3	1	2	1	2	1	2	1	0	0	1	0	4	0	0	1	0	0	0	1	0	0	1	1	1	0	0	1	0	0	1	0	1	1	1	0	1	0	1	0	0	1	0	2	0
2	2	32	2	1	3	1	2	1	2	1	1	1	1	1	1	1	3	1	0	0	0	0	1	0	0	0	1	0	0	1	0	1	0	0	1	1	1	0	0	0	0	0	0	0	0	1	0	1	0
2	1	41	1	1	3	1	2	1	1	1	0	1	0	1	0	0	1	0	1	0	0	1	0	0	0	0	1	0	0	0	0	0	0	0	1	1	1	1	0	1	0	1	0	0	1	0	0	3	0
2	2	35	2	1	3	1	1	1	2	1	2	1	0	0	0	1	3	0	1	0	0	1	0	0	1	0	0	1	0	0	1	1	0	1	0	0	0	0	0	0	0	0	0	1	0	0	0	0	1
2	2	42	2	1	3	3	2	1	2	1	2	0	1	0	0	0	2	1	0	0	1	0	0	0	0	0	1	0	0	0	0	0	0	0	0	0	1	0	0	0	1	0	0	1	0	0	1	1	1
2	2	36	2	1	3	1	2	1	2	1	0	1	0	1	1	1	1	1	0	0	1	1	1	0	0	1	0	0	0	0	0	1	0	1	1	0	0	0	1	0	0	0	0	1	0	0	0	2	1
2	1	36	1	1	3	1	1	1	1	1	2	0	0	1	1	0	1	1	0	0	0	0	1	0	0	0	1	0	0	1	0	1	0	0	1	0	0	1	0	0	0	1	0	0	1	0	0	2	0
2	1	35	1	1	3	1	2	1	1	1	1	0	0	0	1	0	2	0	1	0	0	1	0	1	0	0	1	0	1	0	1	0	0	1	1	0	0	1	0	0	1	0	0	1	0	0	1	1	1
2	2	33	2	1	3	2	1	1	2	2	2	1	0	0	1	0	4	1	0	1	1	0	0	1	0	0	0	1	0	0	1	0	0	1	0	0	1	0	0	0	0	1	0	1	0	0	1	0	0
2	2	38	2	1	3	1	1	1	2	1	2	0	1	0	1	1	1	0	0	1	0	0	1	0	0	1	0	0	1	0	0	0	0	1	0	0	1	0	0	1	0	0	1	1	1	0	0	1	0
2	2	32	2	1	3	2	1	1	2	2	1	0	1	1	1	0	3	1	0	0	1	1	1	0	0	1	0	0	0	0	1	0	0	1	1	1	0	1	0	0	0	0	1	0	0	0	1	0	1
2	2	30	1	1	3	3	2	1	2	1	3	0	0	1	0	0	1	1	0	0	1	1	1	0	0	1	0	0	0	0	0	0	1	0	0	0	1	0	0	1	1	1	0	0	1	0	1	1	0
2	1	28	1	1	3	1	2	1	1	1	1	1	0	1	1	0	4	1	1	0	0	1	1	0	0	1	0	0	1	1	0	1	0	0	1	0	1	0	0	1	0	0	1	1	1	0	0	4	0
2	1	39	1	1	3	3	1	1	1	1	0	1	0	0	1	1	0	1	0	0	1	0	0	1	0	0	1	0	0	1	0	0	1	0	0	0	1	0	0	0	0	0	1	0	0	0	1	1	0
2	1	31	2	1	3	2	2	1	1	2	2	1	0	1	1	0	0	0	0	0	1	0	0	0	0	0	1	1	1	0	0	0	1	0	0	0	1	0	0	1	0	0	1	0	0	1	0	2	0
2	2	29	2	1	3	2	2	1	2	2	3	1	0	1	0	1	2	0	0	1	0	0	1	0	0	1	0	0	1	0	0	0	1	0	0	0	0	0	1	0	0	1	0	0	1	0	0	0	0
2	1	33	2	1	3	2	1	1	1	1	4	1	1	0	1	0	2	0	0	0	1	0	1	0	0	1	0	0	1	1	1	1	0	1	0	0	0	1	0	0	0	1	0	0	1	0	0	2	1
2	2	34	2	1	3	1	1	1	2	2	1	0	0	1	1	0	3	0	0	1	0	0	0	1	0	0	1	0	0	0	0	1	0	0	0	0	0	1	0	0	1	0	0	1	0	0	1	3	0
2	1	35	2	1	3	1	1	1	1	1	4	1	1	1	1	1	3	1	0	0	1	0	0	0	0	0	0	0	0	0	1	0	0	0	1	0	0	1	0	0	0	1	0	0	1	0	0	1	0
2	1	33	1	1	3	3	2	1	1	1	0	0	1	0	0	1	0	0	1	1	1	0	1	0	1	0	0	1	0	0	1	1	0	1	0	1	1	1	1	0	1	0	0	1	0	0	1	0	1
2	1	38	2	1	3	1	2	1	1	2	0	1	1	0	0	0	1	0	0	1	0	0	0	0	1	0	0	0	1	0	0	1	0	0	1	0	0	1	0	0	1	0	0	1	0	0	0	2	0
2	1	30	2	1	3	3	2	1	1	1	4	1	1	0	1	1	0	1	0	0	1	0	0	0	0	0	1	0	0	0	1	0	0	1	0	1	0	0	1	1	1	0	0	1	0	1	1	1	0
2	1	32	1	1	3	3	2	1	1	1	1	1	1	0	1	1	1	1	0	0	1	0	0	1	0	0	1	0	0	1	1	0	0	1	0	1	0	0	1	0	0	1	0	0	0	0	0	1	0
2	2	35	2	1	3	2	2	1	2	1	2	0	0	0	1	1	2	1	0	0	1	0	0	0	0	0	1	0	0	0	0	1	0	0	1	0	0	1	0	0	1	0	0	0	0	0	1	4	1
2	1	33	2	1	3	1	2	1	1	1	1	0	1	0	1	1	1	0	0	1	0	0	1	0	0	0	1	1	0	1	0	0	0	0	0	1	1	1	0	0	1	0	0	1	0	0	1	1	0
1	2	35	2	1	3	1	1	1	2	1	2	0	0	1	0	0	1	1	0	0	1	0	0	1	0	0	1	0	0	1	0	0	0	1	0	1	1	0	0	0	0	0	0	0	0	1	0	1	1
2	2	34	2	1	3	1	2	1	2	1	1	0	0	0	0	1	0	0	1	0	0	0	1	0	0	1	0	0	0	0	1	0	0	1	0	0	1	0	0	0	0	1	0	0	0	1	0	4	0
2	1	33	1	1	3	1	1	1	1	1	4	0	1	0	0	1	2	0	0	1	0	0	1	0	0	0	1	1	0	1	1	1	0	1	0	0	1	0	0	1	0	0	1	0	0	0	1	1	0
2	1	29	2	1	3	1	1	1	1	2	1	1	0	1	0	0	2	0	0	0	1	0	0	0	1	0	0	0	1	0	0	0	1	0	0	0	1	0	0	1	0	0	1	0	0	1	0	4	0
2	1	40	1	1	3	3	2	1	1	1	0	1	0	1	1	1	1	0	0	0	0	1	0	0	1	0	0	1	1	1	0	0	0	0	1	0	0	1	0	0	0	0	0	0	0	0	1	2	1
2	1	41	3	1	3	2	2	1	1	1	1	0	0	0	0	1	1	0	0	1	0	0	1	0	0	1	0	0	1	0	0	0	0	1	0	0	0	1	1	1	0	0	1	0	1	1	0	1	1
2	1	27	1	1	3	2	2	1	1	2	1	0	0	0	1	1	1	0	1	1	1	0	1	0	1	0	0	1	0	0	0	1	0	0	0	1	0	0	1	0	0	1	0	0	0	0	0	1	1
2	2	38	2	1	3	1	1	1	2	1	2	0	0	0	0	1	2	0	0	1	0	0	0	1	0	0	1	0	0	0	1	0	0	0	1	0	0	0	1	0	0	1	0	0	1	0	0	1	1
2	2	29	2	1	3	1	2	1	2	1	1	1	1	0	1	1	3	1	1	0	0	1	1	0	0	1	0	0	1	1	0	1	1	1	0	0	0	1	0	0	1	0	0	1	0	0	0	2	0
2	2	28	1	1	3	3	2	1	2	1	2	0	1	0	1	1	2	0	0	0	0	1	1	0	0	0	0	1	0	0	0	0	1	0	0	0	0	1	0	0	0	1	0	0	1	0	0	3	1
2	1	27	2	1	3	1	1	1	1	1	1	0	1	1	0	1	0	0	0	0	0	1	1	0	0	0	0	1	0	0	0	0	0	0	0	0	0	1	1	1	0	0	1	0	1	1	0	2	0
2	2	36	1	1	3	3	2	1	2	1	0	0	1	0	1	0	2	0	0	0	0	1	0	0	1	0	0	1	1	1	0	0	0	0	1	0	1	0	0	1	0	0	1	0	0	0	0	0	0
2	1	30	2	1	3	1	2	1	1	1	4	0	0	1	0	0	0	0	0	0	1	0	0	0	1	0	0	1	0	0	0	0	0	0	1	0	0	1	0	0	0	1	1	0	1	0	0	0	1
2	2	29	1	1	3	1	2	1	2	1	2	1	1	0	1	0	1	1	1	0	1	0	1	1	1	0	1	0	0	1	0	0	0	0	0	1	0	0	1	0	0	1	0	0	1	0	0	1	0
2	1	28	2	1	3	1	2	1	1	1	2	1	1	0	0	0	1	1	0	0	0	0	1	0	0	0	1	0	0	1	0	0	0	0	0	1	1	1	1	0	1	0	0	1	1	0	0	1	0
1	1	44	1	1	1	1	1	1	2	1	2	1	1	1	1	1	2	1	1	1	1	1	1	1	1	1	1	1	1	1	1	1	1	1	1	1	1	1	1	1	1	1	1	1	1	1	1	2	1
1	2	60	1	2	2	1	1	1	3	2	1	0	0	1	1	1	0	1	1	1	1	1	0	0	1	1	1	0	1	1	0	0	1	0	1	1	0	0	1	1	1	0	1	0	1	1	0	0	0
1	1	36	2	1	3	1	1	1	1	1	2	1	1	1	1	0	1	1	1	1	1	1	1	1	1	1	1	1	1	1	1	1	1	1	1	1	0	0	0	1	1	0	1	0	1	1	1	1	1
1	1	31	1	1	3	1	1	1	1	1	0	1	0	1	1	1	0	1	1	1	1	1	1	1	1	1	1	1	1	1	1	1	1	1	1	1	1	1	1	1	1	1	1	1	1	1	1	0	1
1	1	60	1	1	3	1	2	1	3	1	1	1	1	1	1	1	1	1	0	1	1	1	1	1	1	1	1	1	1	1	0	1	1	1	0	1	0	1	1	1	1	0	0	1	1	1	0	1	0
1	2	48	1	1	1	1	1	1	2	1	3	1	1	1	1	1	3	1	1	1	1	1	1	1	1	1	1	1	1	1	0	1	1	1	1	1	1	1	1	1	1	1	1	1	0	1	0	2	1
1	1	55	2	1	3	1	1	1	1	0	1	1	1	1	1	1	0	1	1	1	1	1	1	1	1	1	0	0	1	1	1	0	0	1	0	1	0	0	0	0	0	0	0	0	0	0	0	0	1
1	2	39	1	1	3	1	1	1	2	11	1	1	1	1	1	1	1	1	0	1	1	1	0	1	1	1	1	0	1	1	0	0	0	0	0	0	0	0	0	0	0	0	0	0	0	0	0	1	1
1	2	32	2	1	1	1	1	1	2	2	4	1	1	1	1	1	4	1	1	1	1	1	1	1	1	1	1	1	1	1	1	1	1	1	1	1	1	1	1	1	1	1	1	1	1	1	1	4	1
1	1	54	1	1	3	1	1	1	1	0	1	1	1	1	1	1	1	1	1	1	1	1	1	1	1	1	1	1	1	1	0	0	0	0	0	1	1	1	1	1	1	1	1	1	1	1	1	1	1
1	1	50	2	1	3	1	1	1	1	0	1	1	1	1	1	1	0	1	1	1	1	1	1	1	1	1	1	1	1	1	1	1	1	1	1	1	1	1	1	1	1	1	1	1	1	1	1	0	1
1	1	39	2	1	3	1	1	1	1	2	3	1	1	1	1	1	2	1	1	1	1	1	1	1	1	1	1	1	1	1	0	0	1	1	1	1	1	1	1	1	1	1	1	1	1	1	1	2	1
1	2	33	2	1	1	1	1	1	2	1	4	1	1	1	1	1	3	1	1	1	1	1	1	1	1	1	1	1	1	1	1	1	1	1	1	1	0	1	1	1	1	1	1	1	1	1	0	2	1
1	1	33	2	1	3	1	1	1	1	2	1	1	1	1	1	1	1	1	1	1	0	1	0	1	0	1	0	0	1	0	0	0	1	1	0	0	0	0	1	0	1	0	1	1	1	1	1	1	1
1	2	41	2	1	1	2	1	1	2	2	3	1	1	1	1	1	3	1	1	1	1	1	1	1	1	1	1	1	1	1	1	0	1	1	1	1	0	0	1	0	0	0	1	1	1	1	0	3	0
1	1	44	2	1	1	1	1	1	1	2	2	1	1	1	0	1	1	1	1	1	1	1	1	1	1	1	1	1	1	1	0	0	0	0	1	1	1	1	1	1	1	1	1	1	1	1	1	1	1
1	1	30	3	1	3	1	1	1	1	1	1	1	0	1	1	1	0	1	1	1	1	1	1	1	1	0	0	0	1	0	1	0	1	1	1	1	0	0	1	0	1	1	1	0	1	1	0	1	0
1	1	38	2	1	3	1	1	1	1	1	2	1	0	1	1	1	0	1	1	1	1	0	0	0	1	1	0	0	0	0	1	1	1	1	1	1	0	0	1	1	1	0	0	0	1	0	0	0	1
1	2	48	2	1	1	1	1	1	2	0	0	1	1	1	0	1	0	1	1	1	1	1	1	1	1	1	1	1	1	1	0	0	1	1	1	1	1	1	1	1	1	1	1	1	1	1	1	0	1
1	1	33	2	1	3	2	1	1	1	1	1	1	1	1	1	1	1	1	0	0	0	0	0	0	0	0	0	0	0	0	0	0	0	0	1	0	0	0	0	0	0	0	0	0	1	1	0	1	0
1	1	33	3	1	3	3	1	1	1	2	1	1	1	1	0	1	1	1	1	1	1	1	1	1	1	0	0	0	0	0	0	0	0	0	0	0	0	0	0	0	0	0	0	0	0	0	0	1	1
2	1	35	2	1	3	1	1	1	1	1	0	1	1	1	1	0	2	1	1	1	1	1	1	1	1	1	0	0	1	1	1	1	1	1	1	1	0	1	1	1	1	0	1	1	1	1	0	0	1
1	1	26	1	1	3	1	2	1	1	1	0	0	0	1	0	1	0	0	0	0	0	0	0	0	0	0	0	0	0	0	0	0	0	0	0	0	0	0	0	0	0	0	0	0	0	0	0	0	0
1	2	34	1	1	1	1	1	1	2	2	1	1	1	1	0	1	1	1	1	1	1	1	1	1	1	1	0	0	1	0	0	1	1	0	1	1	0	0	0	0	0	0	1	0	1	1	0	1	1
1	2	50	1	1	3	1	2	1	2	3	2	1	1	1	1	1	2	1	1	1	1	1	1	1	1	1	1	1	1	1	1	1	1	1	0	1	1	1	1	1	1	1	1	1	1	1	1	2	1
1	1	31	1	1	3	1	1	1	1	1	1	1	0	0	0	1	0	1	1	1	1	1	1	1	1	1	1	0	1	0	1	1	1	1	1	1	1	1	1	1	1	1	1	1	1	1	1	0	1
1	2	37	2	1	1	1	1	1	2	2	1	1	1	1	1	1	1	1	1	1	1	1	0	1	1	0	1	1	1	0	0	0	1	1	0	0	0	0	1	0	0	0	1	1	1	1	0	1	1
1	2	36	2	1	3	1	1	1	2	2	0	1	0	0	1	1	0	1	1	1	1	1	1	1	1	1	1	1	0	1	0	0	1	1	1	1	0	0	1	1	1	0	1	1	1	1	0	0	0
1	1	39	2	1	3	1	2	1	1	2	2	1	1	1	1	1	2	1	1	1	1	1	1	1	1	1	1	1	1	1	1	1	1	1	1	1	1	1	0	1	1	0	1	1	0	1	0	2	1
1	2	40	2	1	1	1	1	1	2	2	3	0	0	1	1	1	3	1	1	1	1	1	1	1	1	1	1	1	1	1	1	1	0	1	1	1	1	1	1	1	1	1	1	1	1	1	1	3	1
1	2	38	1	1	3	1	2	1	2	1	0	1	1	1	1	1	0	1	1	1	1	1	1	1	1	1	1	1	1	1	1	1	1	1	1	1	1	1	1	1	1	1	1	1	1	1	1	1	1
1	1	42	2	1	1	2	1	1	1	0	4	1	1	1	1	1	4	1	1	1	1	1	1	1	1	1	1	1	1	1	1	1	1	1	1	1	1	1	1	1	1	1	1	1	1	1	1	4	1
1	1	56	1	1	1	1	2	1	1	0	3	1	1	1	1	1	3	1	1	1	1	1	1	1	1	1	1	1	1	1	1	1	1	1	1	1	1	1	1	1	1	1	1	1	1	1	0	3	1
1	2	57	1	2	2	1	1	1	3	0	1	0	1	0	0	0	1	0	0	0	0	0	0	0	0	0	0	0	0	0	0	0	0	0	0	0	0	0	0	0	0	0	0	0	0	0	0	1	0
1	1	28	1	1	3	1	1	1	1	1	1	1	1	1	1	1	1	1	1	1	1	1	1	1	1	1	1	1	1	1	1	1	1	1	1	1	0	0	1	1	1	0	1	0	1	1	0	1	1
1	2	35	1	1	3	1	1	1	2	1	1	1	0	1	0	0	1	1	1	0	1	0	0	0	0	0	0	0	1	0	0	0	0	0	1	0	0	0	0	1	1	0	1	0	1	0	0	1	0
1	2	27	2	1	1	1	1	1	2	1	4	1	1	1	1	1	4	0	0	0	0	0	0	0	0	0	0	0	0	0	0	0	0	0	0	1	0	1	1	0	0	0	1	0	0	1	0	2	1
1	2	35	1	1	1	1	1	1	2	2	2	0	1	1	0	1	2	1	1	1	1	1	0	0	0	1	0	0	1	0	0	0	0	0	0	0	0	0	0	1	0	0	1	0	1	1	1	2	0
1	1	32	2	1	1	1	1	1	1	1	3	1	1	1	1	1	3	1	1	1	1	1	1	1	1	1	1	1	1	1	1	1	1	1	1	1	1	1	1	1	1	1	1	1	1	1	1	3	1
1	2	36	1	1	3	1	1	1	2	1	1	1	0	0	1	1	2	1	1	1	1	0	0	0	1	0	1	0	1	0	0	1	0	0	0	0	0	0	0	0	0	0	0	0	0	0	0	1	0
1	2	31	1	1	1	1	2	1	2	1	3	1	1	1	1	1	3	1	1	1	1	1	1	1	1	0	1	1	1	1	0	1	1	1	1	1	0	1	0	1	1	0	1	0	0	1	0	3	1
1	1	33	2	1	1	1	1	1	1	1	3	1	1	1	1	1	3	1	1	1	1	1	1	1	1	1	1	1	1	1	0	1	1	1	1	1	1	1	1	1	1	1	1	1	1	1	1	3	1
1	1	57	2	1	3	1	1	1	1	0	1	1	1	1	1	1	0	1	1	1	1	1	0	1	1	0	0	0	1	0	0	0	0	0	1	0	0	0	0	0	0	0	0	0	0	0	0	0	0
1	2	56	1	2	2	1	1	1	2	1	1	0	0	1	1	1	1	1	1	1	1	1	1	1	1	1	1	1	1	1	0	0	1	1	1	0	0	0	0	0	0	0	0	0	0	0	0	1	0
2	2	40	3	1	3	3	1	1	2	1	1	1	0	1	1	0	1	1	1	1	1	1	1	1	1	1	0	0	1	1	0	1	1	1	1	0	0	0	0	0	0	0	1	0	0	1	0	0	1
1	2	32	1	1	3	1	1	1	2	1	0	1	1	1	1	1	1	1	1	1	1	1	1	1	1	1	1	1	1	1	1	1	1	1	1	1	1	1	1	1	1	1	1	1	1	1	1	3	1
1	2	67	2	1	1	2	1	1	2	2	1	1	1	1	1	1	4	1	1	1	1	1	1	1	1	1	0	0	1	0	0	1	1	1	1	1	0	1	1	1	1	1	1	1	0	1	1	3	1
1	2	40	1	1	3	1	2	1	2	2	0	1	1	0	0	1	0	0	1	0	1	0	0	0	0	0	0	0	0	0	0	0	0	0	1	1	1	1	1	1	1	1	1	0	1	0	0	0	1
1	1	41	3	1	1	2	1	1	1	1	4	1	1	1	1	1	4	1	1	1	1	1	1	1	1	1	1	1	1	1	1	1	1	1	1	1	1	1	1	1	1	1	1	1	1	1	1	4	1
1	2	40	2	1	1	1	1	1	2	0	2	1	1	1	0	1	1	1	1	1	1	1	1	1	1	1	1	1	1	1	0	0	1	1	1	0	0	0	0	0	0	0	1	0	1	1	0	1	1
1	1	41	2	1	1	2	1	1	1	1	3	1	1	1	1	1	2	1	1	1	1	1	1	1	1	1	1	1	1	1	1	1	1	1	1	1	1	1	1	1	1	1	1	1	1	1	1	2	1
2	2	47	1	1	3	1	2	1	2	1	1	1	1	1	0	1	1	1	0	1	0	1	0	0	0	0	0	0	0	0	0	1	1	1	0	0	0	0	0	0	0	0	0	1	1	1	0	0	0
1	2	41	3	1	1	2	1	1	2	1	2	1	1	1	1	1	2	1	1	1	1	1	1	1	1	1	1	1	1	1	1	1	1	1	1	1	1	1	1	1	1	1	1	1	1	1	1	2	1
1	2	32	1	1	3	1	1	1	2	2	1	1	0	1	1	1	1	1	1	1	1	1	1	1	1	1	1	1	1	1	1	1	1	1	1	1	1	1	1	1	1	1	1	1	1	1	1	1	1
1	2	42	2	1	1	2	1	1	2	1	3	1	1	1	1	1	3	1	1	1	1	1	1	1	1	1	0	0	1	1	0	1	1	1	1	1	1	0	1	1	1	1	1	0	1	1	1	2	1
1	1	43	2	1	1	1	1	1	1	2	2	1	1	1	1	1	2	1	1	1	1	1	1	1	1	0	0	0	1	0	0	0	0	0	1	1	0	1	0	1	1	1	1	1	1	1	0	1	1
2	2	27	2	1	3	1	1	1	2	1	3	0	0	0	1	1	1	0	0	0	0	0	0	0	0	1	0	0	0	0	1	0	0	1	0	0	0	0	1	0	0	1	0	0	1	0	0	1	1
2	2	42	2	1	1	2	1	1	2	2	2	1	1	1	1	1	1	1	1	1	1	1	1	1	1	1	0	0	1	0	1	1	1	1	1	1	0	0	0	0	1	0	1	0	1	1	0	1	1
1	2	40	2	1	1	1	1	1	2	1	1	1	1	1	1	1	0	1	1	1	1	1	1	1	1	1	1	1	1	1	0	0	1	1	1	1	1	1	1	1	1	1	1	1	1	1	1	0	1
2	2	31	2	1	3	3	2	1	2	1	0	0	1	1	1	0	4	1	0	1	0	1	0	0	1	0	0	0	0	0	1	1	1	1	0	0	0	1	0	0	0	0	0	0	0	0	1	2	0
2	2	41	2	1	3	3	2	1	2	2	0	1	1	0	1	0	1	0	0	1	0	1	0	0	1	0	0	0	0	0	0	0	0	1	0	0	1	0	0	0	0	1	0	0	0	1	0	4	0
2	2	37	3	1	3	3	2	1	2	1	3	1	1	0	0	0	2	0	0	1	0	0	1	0	0	1	0	0	1	0	0	1	1	0	0	1	1	1	0	0	1	0	0	1	0	0	1	1	0
2	2	41	2	1	3	1	1	1	2	1	1	1	0	0	0	1	1	0	0	1	0	1	0	0	1	0	0	0	0	0	1	0	0	1	1	1	1	0	0	0	0	1	0	0	0	1	0	1	0
2	1	37	3	1	3	1	2	1	1	1	0	1	1	1	1	0	0	0	0	0	0	1	0	0	1	0	0	1	1	1	1	1	0	1	0	1	1	0	0	0	0	0	0	0	0	1	0	1	0
2	2	40	2	1	1	3	1	1	2	0	2	1	1	1	1	1	2	1	1	0	1	0	0	1	1	0	0	0	0	0	0	0	1	1	0	0	0	1	1	0	0	0	0	0	1	1	0	2	1
2	1	40	1	1	3	2	2	1	1	2	2	0	1	1	0	0	1	0	0	1	0	0	0	1	0	0	1	1	1	0	0	0	1	0	0	1	1	0	0	0	0	1	0	0	0	1	0	3	0
2	2	33	1	1	3	1	1	1	2	1	2	0	0	0	1	1	0	0	0	0	1	0	0	0	1	0	0	0	1	0	0	1	0	0	1	1	0	1	0	0	1	0	1	1	0	0	1	3	0
1	1	37	2	1	3	1	2	1	1	1	3	1	0	1	1	0	2	0	0	0	1	0	0	0	1	0	0	0	1	0	0	0	0	1	0	0	0	1	1	1	0	0	1	0	1	1	0	2	1
2	1	31	1	1	3	2	1	1	1	2	2	0	1	1	1	0	1	0	0	0	0	0	0	0	1	0	0	1	0	0	0	0	1	1	1	0	0	1	0	0	1	0	0	1	0	0	1	1	1
2	1	40	2	1	1	1	1	1	1	1	3	1	1	1	1	0	3	1	1	1	1	1	1	1	1	1	1	1	1	1	1	1	1	1	1	1	1	1	1	1	1	1	1	1	1	1	1	3	1
1	2	40	2	1	1	2	1	1	2	1	2	1	1	1	1	1	2	1	1	1	1	1	1	1	1	1	1	1	1	1	1	1	1	1	1	1	0	1	1	1	1	0	1	1	1	1	1	2	1
1	2	42	2	1	1	2	1	1	2	1	2	1	1	1	1	0	1	1	1	1	1	1	1	1	1	1	0	0	1	1	0	1	1	1	1	1	0	1	0	1	1	0	1	0	1	1	0	0	1
2	2	32	2	1	3	2	2	1	2	1	4	0	1	0	0	0	1	1	0	0	1	0	1	0	0	1	0	0	0	0	0	0	0	0	0	1	0	0	1	0	0	1	0	0	1	0	0	1	0
2	1	30	2	1	3	1	2	1	1	1	1	0	1	0	1	0	4	0	0	0	0	0	0	0	0	1	0	0	1	1	0	0	1	0	0	1	1	0	1	0	1	0	0	1	0	0	1	0	0
2	2	42	2	1	3	1	2	1	2	2	1	1	0	1	0	0	2	1	1	0	1	0	1	1	1	0	1	0	0	1	0	1	0	0	1	1	1	0	0	0	0	1	0	0	0	1	0	4	1
2	1	41	2	1	3	1	2	1	1	1	4	1	0	0	0	1	2	1	0	0	1	1	1	0	0	1	0	0	0	0	0	0	1	0	0	0	0	1	0	0	1	1	1	1	0	1	0	2	1
2	1	31	2	1	3	3	1	1	1	1	2	1	0	0	1	1	4	0	0	0	1	0	0	0	1	0	0	1	0	0	1	0	0	1	0	0	0	1	0	0	1	0	0	1	0	0	1	0	0
1	1	40	2	1	1	1	1	1	1	2	1	1	1	1	1	0	0	1	1	1	1	1	1	1	1	1	1	1	1	1	0	0	0	0	0	1	0	1	0	1	1	1	1	1	1	1	1	0	1
2	1	37	2	1	3	2	1	1	1	2	0	0	0	1	1	0	4	0	1	0	0	1	0	0	0	0	1	0	0	0	1	1	0	0	1	0	0	1	0	0	1	0	0	0	0	0	1	0	0
2	2	41	1	1	3	2	2	1	2	1	2	0	0	0	0	1	4	1	0	0	1	0	0	1	1	1	0	0	0	1	0	1	0	1	1	0	1	0	0	1	0	0	1	0	1	1	0	2	0
2	1	33	2	1	3	1	2	1	1	1	0	0	0	1	0	0	0	1	0	0	1	0	0	0	0	0	1	0	0	0	1	1	0	1	0	0	0	0	0	0	0	1	0	0	0	0	1	2	0
1	2	42	2	1	1	2	1	1	2	1	2	1	1	1	1	1	2	1	1	1	1	1	1	1	1	1	1	1	1	1	0	0	1	1	1	1	0	1	1	1	1	0	1	0	1	1	0	2	1
2	1	40	2	1	3	2	2	1	1	1	2	1	0	1	1	1	4	1	0	0	1	0	0	1	0	1	0	0	1	0	0	0	1	1	0	0	0	1	0	0	0	1	1	1	0	1	0	4	0
1	1	40	2	1	1	2	1	1	1	2	2	1	1	1	1	1	2	1	1	1	1	1	1	1	1	1	1	1	1	1	1	1	1	1	1	1	1	1	1	1	1	1	1	1	1	1	1	2	1
2	2	38	2	1	3	2	2	1	2	1	0	1	0	0	0	0	3	0	0	0	0	0	0	0	1	0	0	1	0	0	1	0	1	0	0	1	1	1	1	0	1	0	0	1	1	0	0	3	1
2	1	30	1	1	3	1	2	1	1	1	1	1	1	1	1	0	1	0	0	1	0	0	0	1	0	0	0	1	0	0	1	0	0	1	0	0	0	1	0	0	1	1	1	1	0	1	0	1	1
2	2	36	3	1	3	1	1	1	2	1	0	0	1	1	1	0	3	0	0	0	0	1	0	0	1	0	0	1	1	1	0	1	0	0	1	0	1	0	1	0	1	0	0	1	0	0	1	3	0
2	2	39	1	1	3	1	1	1	2	1	1	1	1	1	0	1	3	1	0	1	1	0	0	1	0	0	0	1	0	0	1	1	0	0	1	0	0	0	0	0	1	0	0	0	0	0	1	2	1
1	1	40	2	1	1	1	1	1	1	1	1	1	1	1	1	1	1	1	1	1	1	1	1	1	1	1	1	1	1	1	0	1	1	1	1	1	1	1	1	1	1	1	1	0	1	1	0	1	1
2	2	39	1	1	3	3	2	1	2	1	0	1	1	1	1	0	3	0	1	0	0	0	0	0	0	0	0	0	0	0	0	0	1	0	0	1	1	0	0	0	0	1	0	0	0	1	0	1	1
2	2	40	2	1	3	3	2	1	2	1	0	0	0	1	0	0	1	1	0	0	0	0	1	0	0	0	1	0	0	1	1	0	0	1	0	1	0	0	1	0	0	1	0	0	1	0	0	2	0
2	2	41	2	1	3	1	1	1	2	1	1	1	0	1	1	1	2	0	0	1	0	0	1	0	0	0	1	1	0	1	0	1	0	0	1	0	0	0	0	0	1	0	0	1	0	0	1	1	1
2	2	32	2	1	3	1	2	1	2	1	3	1	1	0	1	0	1	0	0	1	0	0	1	1	1	0	0	0	1	1	0	0	1	0	0	0	0	0	0	0	0	0	0	1	0	0	0	1	1
2	1	34	2	1	3	3	1	1	1	1	1	1	0	0	1	0	2	0	1	1	1	0	0	1	0	1	1	0	1	0	0	1	0	0	0	1	0	0	1	0	0	1	1	1	0	0	1	4	1
2	2	30	2	1	3	3	1	1	2	1	1	0	0	0	0	1	4	1	0	0	0	0	1	0	0	0	1	0	0	1	0	1	1	1	0	0	0	1	0	0	0	0	0	0	0	0	1	0	1
2	1	28	1	1	3	3	2	1	1	1	3	0	1	0	0	1	4	0	1	1	1	0	1	0	1	0	0	1	0	0	0	1	0	0	1	1	0	0	1	0	0	0	0	0	0	0	0	2	1
2	2	30	3	1	3	1	2	1	2	1	2	0	1	0	1	1	1	1	0	0	1	1	1	0	0	1	0	0	0	0	0	1	0	0	0	1	1	1	1	0	1	0	0	1	0	0	1	0	0
2	2	34	1	1	3	1	2	1	2	1	4	0	0	1	1	0	3	0	0	0	1	1	0	1	0	0	1	0	0	1	0	0	1	0	0	1	0	0	1	0	0	1	0	0	0	0	0	4	0
2	1	27	1	1	3	3	2	1	1	2	2	1	0	0	1	1	3	0	1	0	0	0	0	0	0	0	0	0	0	0	0	1	0	0	0	0	0	0	0	0	0	0	0	1	0	0	1	1	1
2	2	28	1	1	3	1	2	1	2	1	1	0	0	0	1	1	4	0	1	0	0	1	0	0	1	0	0	0	0	0	0	0	0	0	1	1	0	0	1	1	1	0	0	1	0	1	1	2	1
2	1	41	1	1	3	3	1	1	1	1	0	1	0	0	0	1	2	0	0	0	1	0	0	0	1	0	0	1	0	0	0	1	1	1	0	0	0	0	1	0	0	1	0	0	0	1	1	0	0
2	1	40	3	1	1	3	1	1	1	1	3	1	1	1	1	1	3	1	1	1	1	1	1	1	1	1	0	0	1	1	1	0	1	1	1	1	0	1	1	1	1	0	1	0	0	1	0	3	1
2	1	32	2	1	3	1	1	1	1	1	3	1	0	0	0	1	0	1	0	0	1	0	0	1	0	0	1	0	0	1	0	0	1	0	0	0	0	1	0	0	1	0	0	0	0	0	0	1	1
2	2	35	2	1	3	1	2	1	2	2	2	0	0	1	1	1	0	1	0	0	1	0	0	1	0	1	0	0	1	0	0	1	0	0	1	1	1	0	0	0	0	0	0	0	0	1	0	4	0
2	2	37	2	1	3	3	2	1	2	1	4	1	1	0	1	0	0	1	0	0	1	0	0	1	0	0	1	0	0	0	0	1	1	1	0	1	1	0	0	1	0	1	1	0	1	0	0	0	0
2	2	30	2	1	3	1	1	1	2	1	2	0	0	0	1	1	3	1	0	0	1	0	0	1	0	0	1	0	0	1	1	1	1	0	1	1	0	0	1	0	1	0	0	1	0	0	1	4	0
2	2	35	1	1	3	1	1	1	2	1	2	1	0	0	1	0	0	1	0	0	1	0	0	1	1	1	0	0	0	1	0	1	0	0	0	1	1	1	1	0	1	0	0	1	0	0	1	1	0
2	2	32	2	1	3	2	2	1	2	2	4	1	0	1	1	1	0	1	1	0	0	1	1	0	0	1	0	0	1	1	0	1	0	0	1	0	0	1	0	0	0	1	0	0	1	0	0	2	1
2	1	27	2	1	3	3	2	1	1	1	2	0	0	0	1	1	0	1	0	0	1	0	0	1	0	0	1	0	0	0	1	0	0	1	0	0	1	0	0	1	1	1	0	0	1	0	1	2	1
2	2	35	2	1	3	3	1	1	2	1	2	1	0	0	0	0	0	0	0	0	0	0	0	0	1	1	1	0	1	0	1	0	0	1	0	0	1	0	0	1	0	0	1	1	1	0	0	1	0
2	2	39	2	1	3	1	2	1	2	1	0	1	1	0	0	0	1	1	0	1	1	1	0	1	0	1	0	0	0	1	0	0	0	0	0	0	1	0	1	0	1	0	0	1	0	0	1	0	1
2	1	37	2	1	3	2	2	1	1	1	3	1	1	1	0	1	2	0	0	1	0	0	1	0	0	1	0	0	1	0	0	1	1	1	0	0	1	1	1	0	1	0	1	0	0	1	0	3	0
1	2	41	2	1	1	2	1	1	2	1	3	1	1	1	1	1	3	1	1	1	1	1	1	1	1	0	0	0	0	0	0	1	1	1	1	1	1	1	1	1	1	1	1	1	1	1	0	3	1
2	2	30	2	1	3	1	1	1	2	1	0	0	1	0	1	1	3	0	0	0	0	0	0	0	0	0	1	0	0	0	0	0	0	0	1	1	1	1	1	0	1	0	0	1	0	0	1	3	1
2	1	30	2	1	3	1	1	1	1	1	0	1	1	1	1	1	2	0	0	0	0	1	0	0	1	0	0	1	1	1	0	1	0	0	0	1	0	0	1	0	0	1	0	0	1	0	0	3	0
2	1	29	3	1	3	1	1	1	1	1	0	0	0	0	1	0	1	0	0	0	0	1	0	0	1	0	0	1	1	1	0	0	0	1	0	0	0	1	1	1	0	0	0	1	1	1	0	3	1
2	1	35	1	1	3	3	2	1	1	2	0	0	0	0	0	0	2	1	0	1	1	1	0	1	0	1	0	0	0	1	0	0	1	0	0	1	0	0	1	0	0	0	0	0	0	0	0	4	0
2	1	31	2	1	3	1	2	1	1	1	2	1	0	0	1	0	0	0	1	0	0	1	0	1	0	0	1	0	1	0	0	1	0	1	0	0	0	1	0	0	1	0	0	1	0	0	1	2	0
2	1	38	2	1	3	3	1	1	1	1	1	0	1	1	0	0	1	1	0	0	0	0	1	0	0	0	1	0	0	1	0	0	1	0	0	0	0	0	0	0	0	0	0	1	0	0	0	0	1
2	1	37	2	1	3	3	1	1	1	2	1	0	1	1	0	1	1	1	0	1	1	1	0	1	0	1	0	0	0	1	1	0	0	1	0	1	0	0	1	1	1	0	0	1	0	1	1	2	1
2	1	41	1	1	3	1	1	1	1	1	2	0	1	0	0	0	1	0	1	0	0	1	0	0	1	0	0	0	0	0	0	0	1	0	0	1	1	0	0	0	0	0	0	0	0	1	0	4	0
2	2	34	1	1	3	2	2	1	2	2	4	1	1	1	1	1	0	0	0	0	1	0	0	0	1	0	0	0	1	0	0	0	1	0	0	1	0	0	1	1	1	0	0	1	0	1	1	2	0
2	1	29	2	1	3	2	2	1	1	1	0	0	0	0	0	0	1	0	0	1	0	1	0	0	1	0	0	0	0	0	0	1	0	0	1	1	1	1	0	1	0	1	0	0	1	0	0	1	0
2	1	36	2	1	3	2	1	1	1	1	1	1	0	1	1	0	4	1	0	1	1	1	0	1	0	1	0	0	0	1	0	1	0	0	1	0	0	1	0	0	1	0	0	1	0	0	1	1	1
2	1	33	2	1	3	1	2	1	1	1	2	0	0	0	1	0	3	0	1	1	1	0	0	1	0	1	1	0	1	0	0	0	1	1	0	0	0	0	0	0	0	0	0	1	0	0	1	4	1
2	1	32	1	1	3	1	2	1	1	1	3	1	1	0	1	1	3	1	0	0	0	0	1	0	0	0	1	0	0	1	0	1	0	0	0	0	0	1	0	0	0	1	0	0	1	0	0	2	0
2	1	35	2	1	3	3	2	1	1	1	1	0	1	0	1	1	1	0	0	1	0	0	1	1	1	0	0	0	1	1	0	0	1	0	0	1	1	1	1	0	1	0	0	1	1	0	0	2	0
2	1	41	2	1	3	1	2	1	1	1	3	0	1	0	0	1	0	0	1	1	1	0	1	0	1	0	0	1	0	0	0	1	1	0	0	1	0	0	1	0	1	1	0	1	0	0	0	2	0
2	1	35	3	1	3	1	2	1	1	1	2	1	1	0	1	1	0	0	1	1	1	0	0	1	0	1	1	0	1	0	1	0	1	0	0	0	1	0	1	0	1	0	0	1	0	0	1	2	1
2	1	29	2	1	3	1	2	1	1	1	1	0	0	0	1	0	1	1	0	0	1	0	0	1	0	0	1	0	0	1	0	0	0	0	1	1	0	1	0	0	1	0	1	1	0	0	1	2	1
2	2	32	1	1	3	3	2	1	2	1	1	0	0	1	0	0	2	0	1	0	0	1	0	0	1	0	0	0	0	0	1	1	1	1	0	1	0	0	1	0	1	1	0	1	0	0	0	4	0
1	2	39	2	1	1	2	1	1	2	2	2	1	1	1	1	1	2	1	1	1	1	0	1	1	1	1	0	0	1	0	0	0	1	1	1	1	0	1	0	1	0	0	1	0	1	1	0	2	1
1	1	40	2	1	1	1	1	1	2	2	2	1	1	1	1	1	2	1	1	1	1	1	1	1	1	1	1	0	1	1	1	1	1	1	1	1	0	1	0	1	1	0	1	1	1	1	0	2	1
2	1	40	2	1	1	1	1	1	1	1	3	1	1	1	1	1	1	1	1	0	1	1	1	1	1	1	1	1	1	1	1	1	1	1	1	1	1	1	1	1	1	1	1	1	1	1	1	1	1
1	1	41	2	1	1	2	1	1	1	1	3	1	1	1	1	1	3	1	1	1	1	1	1	1	1	1	0	1	1	1	0	0	1	1	1	1	0	0	1	1	1	1	1	1	1	1	0	3	1
1	1	40	2	1	1	1	1	1	1	2	2	1	1	1	1	1	1	1	1	1	1	1	1	1	1	1	1	1	1	1	1	1	1	1	1	1	1	1	1	1	1	1	1	1	1	1	1	2	1
1	1	40	2	1	1	2	1	1	1	2	4	1	1	1	1	1	4	1	1	1	1	1	1	1	1	1	1	1	1	1	1	1	1	1	1	1	1	1	1	1	1	1	1	1	1	1	1	4	1
1	2	43	1	1	1	1	1	1	2	1	2	1	1	1	1	1	2	1	1	1	1	1	0	1	0	0	0	0	0	1	1	1	1	1	1	1	0	0	0	1	1	0	1	0	0	1	0	2	1
1	2	30	2	1	1	3	1	1	2	1	1	1	1	1	1	1	2	1	1	1	1	1	1	1	1	1	1	1	1	1	1	1	1	1	1	1	1	1	1	1	1	1	1	1	1	1	1	1	1
1	2	35	1	1	3	1	1	1	2	1	0	1	0	0	1	1	0	1	0	0	0	0	0	0	0	0	0	0	0	0	0	1	0	0	0	0	0	0	0	0	0	0	0	0	0	0	0	0	1
1	2	41	2	1	1	1	1	1	2	1	2	1	1	1	1	1	2	1	1	1	1	1	1	1	1	1	1	1	1	1	1	1	1	1	1	1	0	0	0	1	1	0	1	1	1	1	1	2	1
1	1	67	1	1	1	1	1	1	1	0	2	1	1	1	1	1	2	1	1	1	1	1	1	1	1	1	0	0	0	0	1	1	1	1	1	1	1	1	1	1	1	0	0	0	0	1	0	2	1
1	2	40	2	1	1	3	1	1	2	2	2	1	1	1	1	1	0	1	1	1	1	1	1	1	1	1	1	1	1	1	1	1	1	1	1	1	1	1	1	1	1	1	1	1	1	1	1	0	1
1	1	43	2	1	1	1	1	1	1	2	1	0	0	0	1	1	1	1	1	1	1	1	1	1	1	1	1	1	1	0	0	0	1	1	1	1	0	1	0	1	1	0	1	1	1	1	1	1	1
1	2	40	2	1	1	3	1	1	2	2	3	1	1	1	1	1	3	1	1	1	1	1	1	1	1	1	1	1	1	1	1	1	1	1	1	1	0	1	1	1	1	1	1	1	1	1	0	3	1
1	2	40	2	1	1	1	1	1	2	1	2	1	1	1	1	0	2	1	1	1	1	1	1	1	1	1	0	0	1	0	1	0	1	1	1	1	0	1	1	0	0	0	1	0	1	1	0	2	1
1	1	44	1	1	3	1	2	1	1	1	0	0	0	0	1	1	1	1	0	0	1	1	0	0	1	0	0	1	1	1	0	1	1	1	0	0	1	1	0	0	1	1	1	1	0	1	1	0	1
1	2	60	1	2	2	1	2	1	2	3	0	0	0	1	1	1	4	1	1	0	0	0	0	0	0	0	0	0	0	0	0	0	1	1	1	0	0	0	0	0	0	0	0	0	0	0	0	1	1
1	1	41	2	1	1	1	1	1	1	1	2	1	1	1	1	1	2	1	1	1	1	1	1	1	1	1	1	1	1	1	1	1	1	1	1	1	1	1	1	1	1	1	1	1	1	1	1	2	1
1	1	52	1	2	2	1	2	1	2	0	1	1	1	1	1	1	1	1	1	1	1	1	1	1	1	1	1	1	1	1	1	1	1	1	1	1	1	1	1	1	1	1	1	1	1	1	1	1	1
1	2	36	1	1	3	1	2	1	2	2	0	1	1	1	1	1	0	1	1	1	1	1	1	1	1	1	1	1	1	1	0	0	0	0	0	1	1	1	1	1	1	1	1	1	1	1	1	0	1
1	2	43	1	1	3	1	1	1	2	0	1	1	1	1	1	1	1	1	0	1	1	0	0	0	1	0	0	0	0	0	0	0	0	0	0	0	0	0	0	0	0	0	0	0	0	0	0	1	0
1	2	34	2	1	1	1	1	1	2	2	2	1	1	1	0	1	2	1	1	1	1	1	1	1	1	1	1	1	1	1	1	1	1	1	1	1	1	1	1	1	1	1	1	1	1	1	1	2	1
1	1	55	1	2	2	1	2	1	1	0	1	1	1	1	1	1	1	1	1	1	1	1	0	0	0	0	0	0	0	0	1	1	1	1	0	1	1	1	1	1	1	1	0	1	1	1	0	1	1
1	2	30	2	1	1	1	1	1	2	2	1	1	1	1	1	1	1	1	1	1	1	1	1	1	1	1	1	1	0	0	0	0	1	1	1	1	1	1	0	1	1	1	0	1	1	0	0	1	1
1	1	40	2	1	3	1	1	1	1	1	1	1	1	1	1	1	0	1	1	1	1	1	1	1	1	1	1	1	1	1	1	1	1	1	1	1	1	1	1	0	0	0	0	0	1	1	0	1	0
1	2	36	1	1	3	1	1	1	2	1	0	0	0	1	0	1	0	1	1	1	1	0	0	0	0	0	0	0	1	0	0	1	1	1	0	0	0	0	0	0	0	0	0	1	0	0	0	0	0
1	1	64	1	2	2	1	1	1	1	0	1	1	0	0	0	0	1	1	1	1	1	1	0	0	0	0	1	0	0	0	0	0	0	0	0	0	0	0	0	0	0	0	0	0	0	0	0	0	0
1	1	31	1	1	3	2	1	1	1	1	0	1	0	0	0	1	0	0	1	0	0	0	0	0	0	0	0	0	0	0	0	0	0	0	0	0	0	0	0	0	0	0	0	0	0	0	0	0	0
1	1	41	2	1	3	1	1	1	1	2	1	1	1	1	1	1	2	1	1	1	1	1	1	1	1	1	1	1	1	1	1	1	1	1	1	1	1	1	1	1	1	1	1	1	1	1	1	2	1
1	2	46	1	2	2	1	2	1	2	1	1	1	1	1	0	1	1	1	0	1	1	0	1	0	1	0	1	0	1	1	0	1	1	1	1	1	0	1	1	0	1	1	0	0	1	1	1	0	1
1	1	34	2	1	3	3	1	1	1	2	1	1	0	1	0	1	1	1	1	1	1	1	1	0	1	0	0	0	0	0	0	0	0	1	1	0	0	0	0	1	1	0	0	0	0	0	0	4	0
1	1	39	1	1	3	1	2	1	1	1	2	1	0	1	0	1	2	1	1	1	1	1	0	1	1	1	0	0	1	1	0	0	1	1	1	1	1	1	1	1	1	0	0	0	1	0	0	2	1
1	2	43	2	1	3	2	1	1	2	1	1	1	1	1	1	1	1	1	1	1	1	1	1	1	1	1	0	0	1	0	0	1	0	0	1	1	0	1	1	1	1	0	1	0	0	0	0	1	1
1	2	34	2	1	3	2	1	1	2	1	2	0	0	1	1	1	2	1	1	1	1	1	1	1	1	1	0	0	1	0	1	1	1	1	1	1	1	1	1	1	1	1	1	1	1	1	1	2	1
1	1	46	1	1	3	3	1	1	1	2	1	0	0	0	0	1	0	0	0	0	0	0	0	0	0	0	0	0	0	0	0	0	0	0	0	0	0	0	0	0	0	0	0	0	0	0	0	0	0
1	2	36	2	1	3	1	1	1	2	7	0	0	1	1	1	1	0	1	1	1	1	1	0	0	0	0	0	1	1	1	0	1	1	1	1	1	0	0	0	1	0	0	1	0	1	0	0	0	0
1	2	32	1	1	3	2	1	1	2	1	1	1	1	1	1	1	2	1	1	1	1	1	1	1	1	1	0	0	0	0	1	1	1	1	1	1	1	1	0	0	1	0	0	1	1	1	0	1	1
1	1	36	1	2	2	1	1	1	1	0	0	0	0	1	1	0	0	1	1	1	1	1	0	1	1	1	0	0	0	0	1	1	1	1	1	1	1	1	0	0	0	0	0	1	1	1	1	1	1
1	2	45	1	1	3	2	2	1	2	0	0	1	1	1	1	1	1	1	1	0	1	1	0	0	1	0	0	0	1	0	1	0	0	1	0	1	0	0	1	0	0	0	1	0	1	0	0	1	0
1	1	44	2	1	3	2	1	1	1	1	1	1	1	1	0	1	1	1	1	1	1	1	0	1	1	1	0	0	1	1	0	1	0	1	1	1	0	0	0	1	0	0	1	0	1	0	0	1	1
1	1	47	1	1	1	2	1	1	1	3	2	1	1	1	1	1	2	0	1	1	1	1	1	1	1	1	0	0	1	1	1	1	1	1	1	1	1	1	1	1	1	1	1	1	1	1	1	2	1
1	1	67	1	2	2	1	1	1	3	1	1	1	0	0	0	1	0	1	1	1	0	0	0	0	0	0	0	0	0	0	1	1	1	1	1	0	0	0	0	0	0	0	0	0	0	0	0	0	1
1	2	38	2	1	1	2	1	1	2	2	2	1	1	1	1	0	2	1	1	1	1	1	1	1	1	1	0	1	1	0	1	1	1	1	1	1	0	1	1	1	1	1	1	1	1	1	0	2	1
2	2	35	2	2	2	1	2	1	2	2	0	1	1	1	1	1	0	1	1	1	1	1	1	1	1	1	1	1	1	1	1	1	1	1	1	1	1	1	1	1	1	1	1	1	1	1	1	0	1
1	2	31	1	1	3	1	2	1	2	2	0	1	1	1	1	1	0	1	1	1	1	1	0	0	0	0	0	0	1	0	1	1	0	0	0	1	0	0	0	0	0	0	1	0	1	1	0	0	0
1	2	30	1	1	3	1	2	1	2	2	1	1	1	1	0	1	1	1	0	0	0	0	0	0	0	0	0	0	0	0	0	0	0	0	0	0	0	0	0	0	0	0	0	0	0	0	0	1	0
1	2	40	1	1	3	1	1	1	2	1	0	1	1	1	1	1	0	1	1	1	1	1	0	0	0	0	0	0	0	0	0	0	0	1	0	0	0	0	0	0	0	0	0	0	0	0	0	0	0
1	2	40	1	1	3	1	2	1	2	0	1	1	0	1	1	0	1	0	0	0	1	0	0	0	0	0	0	0	0	0	0	0	0	1	0	1	0	0	0	0	1	0	0	1	0	0	0	1	1
1	2	40	1	1	3	1	1	1	2	2	1	1	1	1	1	1	0	1	1	1	1	1	1	1	1	1	1	1	1	1	1	1	1	1	1	1	1	1	1	1	1	1	1	1	1	1	1	0	1
1	2	33	1	1	3	1	1	1	2	2	1	1	1	1	1	1	1	1	1	1	1	1	1	1	1	1	1	1	1	1	1	1	1	1	1	1	1	1	1	1	1	1	1	1	1	1	1	1	1
1	1	44	1	1	3	1	2	1	1	0	1	0	1	1	0	1	1	1	1	1	1	1	1	1	0	1	1	1	1	1	0	1	1	1	1	1	1	1	1	1	1	1	1	0	0	0	0	0	1
2	1	42	3	1	3	2	1	1	1	1	1	1	1	0	0	1	0	1	1	0	0	1	1	1	1	1	0	0	0	0	0	1	0	0	1	1	0	0	0	0	0	0	0	0	0	0	0	0	0
1	2	37	1	1	3	1	1	1	2	1	0	1	1	1	1	1	0	1	1	1	1	1	1	1	1	1	0	0	1	0	0	0	1	1	1	1	0	1	1	1	1	1	1	1	1	1	0	0	1
2	2	34	2	1	1	1	1	1	2	1	2	1	1	1	1	1	2	1	1	1	1	1	1	1	1	1	1	1	1	1	1	1	1	1	1	1	1	1	1	1	1	1	1	1	1	1	1	2	1
1	2	39	1	1	3	1	1	1	2	1	0	0	1	1	1	1	0	1	1	1	1	1	1	1	1	1	1	1	1	1	1	1	1	1	1	1	1	1	1	1	1	1	1	1	1	1	1	0	1
1	2	40	1	2	2	1	2	1	2	1	1	1	1	0	0	1	0	0	0	0	0	0	0	0	0	0	0	0	0	0	0	0	0	0	0	0	0	0	0	0	0	0	0	0	0	0	0	0	0
2	2	65	1	2	2	3	2	1	2	2	0	0	0	0	1	1	0	1	0	1	1	0	1	1	1	1	0	1	1	1	0	0	1	1	1	1	1	1	1	1	0	1	1	0	1	1	1	2	1
2	2	38	2	1	3	1	1	1	2	1	0	1	1	0	0	1	0	1	1	0	0	0	0	0	0	0	0	0	0	0	0	0	0	0	0	0	0	0	0	0	0	0	0	0	0	0	0	0	0
2	2	56	1	2	2	1	2	1	2	2	0	0	1	1	1	0	0	1	1	1	1	1	0	0	0	1	1	0	0	0	0	0	0	0	0	0	0	0	0	0	0	0	0	0	0	0	0	1	0
2	1	38	2	1	3	3	1	1	1	1	0	1	1	1	1	1	0	0	1	1	1	1	1	0	0	0	0	0	0	0	1	1	1	0	1	0	1	1	1	0	1	1	1	1	1	1	1	0	1
1	2	40	2	1	1	1	1	1	2	1	1	1	1	1	1	1	1	1	1	1	1	1	1	1	1	1	1	1	1	0	1	1	1	1	1	1	0	0	0	1	1	0	1	1	1	1	0	1	1
2	2	38	2	1	3	1	2	1	2	1	1	0	1	0	1	1	2	0	0	1	0	1	0	0	1	0	0	0	0	0	1	0	0	0	1	0	0	1	0	0	1	0	0	0	1	0	1	1	0
2	2	40	1	1	3	2	2	1	2	1	0	0	1	0	0	0	0	1	0	1	1	1	0	1	0	1	0	0	0	1	0	1	1	1	0	0	0	1	0	0	1	0	0	1	0	0	0	1	0
2	1	38	3	1	3	3	1	1	1	1	1	1	0	0	0	1	1	1	1	1	0	0	1	1	1	1	0	1	0	0	0	1	0	0	1	1	0	0	1	0	0	1	0	0	1	0	0	2	0
2	2	36	2	1	3	1	2	1	2	1	1	1	0	1	0	1	0	0	0	1	0	0	0	1	0	0	0	1	0	0	0	0	0	1	0	0	0	0	0	0	0	0	0	1	0	0	1	2	0
2	1	37	2	1	3	1	2	1	1	1	1	1	0	0	1	0	0	1	0	1	0	0	1	0	0	1	1	0	0	1	0	0	0	1	0	1	0	0	1	0	0	1	1	1	0	0	1	0	0
2	2	41	3	1	3	1	1	1	2	1	4	0	1	1	1	0	3	0	0	1	1	0	0	0	0	1	0	0	1	1	0	0	1	0	0	0	0	0	1	0	0	1	0	0	0	1	1	4	0
2	2	28	1	1	3	2	2	1	2	1	3	1	0	1	1	0	3	1	0	0	1	0	1	1	0	0	1	0	1	1	0	0	0	0	0	0	1	0	1	0	1	0	0	1	0	0	1	2	0
2	1	34	2	1	3	1	2	1	1	1	4	1	1	1	1	1	0	0	0	0	0	1	1	0	0	0	0	1	0	0	1	1	0	1	0	0	1	0	0	1	0	0	1	0	0	1	0	3	1
2	2	42	2	1	3	2	2	1	2	1	1	0	1	1	1	1	1	0	0	1	0	0	1	1	1	0	0	0	1	1	0	1	0	1	1	1	0	0	1	0	1	0	0	1	0	0	1	0	0
2	1	31	2	1	3	1	1	1	1	1	4	0	1	0	1	0	1	0	0	1	0	0	1	1	1	0	0	0	1	1	0	0	1	0	0	0	0	0	1	0	0	1	0	0	1	0	0	1	1
2	1	31	2	1	3	3	2	1	1	1	1	0	1	0	0	0	0	0	0	1	0	1	1	0	1	0	0	1	0	0	1	0	0	1	0	0	0	1	0	0	1	1	1	1	0	1	0	3	0
2	2	32	2	1	3	3	1	1	2	1	0	0	1	1	0	0	0	0	0	0	1	0	0	0	1	0	0	0	1	0	1	1	1	0	1	0	1	0	0	1	0	0	1	0	0	0	1	1	1
2	1	32	2	1	3	1	2	1	1	1	1	1	0	1	1	0	2	1	0	1	0	0	1	0	0	0	1	0	1	0	0	1	0	0	0	0	1	0	0	0	0	1	0	1	0	0	1	2	0
2	1	35	2	1	3	1	2	1	1	1	4	0	1	1	0	0	0	0	0	1	0	0	1	0	0	0	1	1	0	1	0	1	0	0	1	0	0	1	0	0	1	0	0	0	0	0	1	0	0
2	2	28	2	1	3	2	2	1	2	2	1	1	0	0	1	1	4	1	0	0	1	0	0	1	0	0	1	0	0	0	0	0	0	1	0	0	0	1	1	1	0	0	0	1	1	1	0	2	1
2	2	40	1	1	3	1	2	1	2	2	3	0	1	1	1	1	2	0	1	0	0	1	0	0	1	0	0	0	0	0	1	0	0	1	0	0	1	0	0	1	0	0	1	0	0	0	1	2	0
2	2	33	2	1	3	1	2	1	2	1	0	0	0	1	0	1	2	1	0	1	1	0	0	1	0	0	0	1	0	0	1	0	0	1	0	0	1	0	0	1	1	1	0	0	1	0	1	2	0
2	1	40	2	1	3	3	1	1	1	2	2	0	1	0	1	0	0	1	0	0	1	0	0	0	0	0	1	0	0	0	0	0	0	0	1	0	1	0	0	0	0	0	0	1	0	0	0	2	0
2	1	40	2	1	3	3	2	1	1	1	0	0	1	0	1	0	0	1	0	0	1	0	0	1	1	1	0	0	0	1	0	0	1	1	1	0	0	1	0	0	0	1	1	1	0	1	0	1	0
1	2	29	2	1	3	2	2	1	2	1	1	1	0	1	0	1	1	1	0	0	1	1	1	0	0	1	0	0	0	0	1	0	0	1	0	1	1	1	0	0	1	0	0	1	0	0	1	0	0
2	2	27	2	1	3	3	1	1	2	1	1	0	0	0	0	1	1	0	0	1	0	1	1	0	1	0	0	1	0	0	0	0	0	0	0	1	0	0	1	0	0	1	0	0	0	1	0	4	0
2	2	36	2	1	3	1	2	1	2	1	0	1	1	0	1	0	1	0	1	1	1	0	1	0	1	0	0	1	0	0	0	0	1	1	0	0	0	0	0	0	1	0	0	0	0	0	1	0	1
2	2	36	3	1	3	2	1	1	2	1	0	0	0	1	1	0	3	0	0	0	0	0	0	0	0	0	1	0	0	0	0	1	0	0	1	0	1	0	0	0	1	0	0	1	0	0	1	3	0
2	2	30	2	1	3	3	2	1	2	1	1	1	0	1	1	0	2	0	0	1	0	0	1	1	1	0	0	0	1	1	0	1	0	0	1	1	1	0	0	0	0	1	0	0	0	1	0	0	0
2	1	41	2	1	3	2	2	1	1	1	4	0	0	0	1	0	0	0	0	1	0	0	1	0	0	1	0	0	1	0	0	0	1	0	0	0	0	0	0	0	0	0	0	1	0	0	0	3	0
2	1	38	2	1	3	1	1	1	1	1	3	0	1	0	0	1	4	1	1	0	0	0	0	1	0	0	0	0	0	1	0	1	0	0	1	0	1	0	0	1	1	1	0	0	1	0	1	0	0
2	2	34	1	1	3	2	2	1	2	2	3	1	1	0	1	1	1	0	0	1	0	0	1	0	0	0	1	1	0	1	0	0	1	0	0	0	0	0	1	0	0	0	0	1	0	0	0	3	0
2	2	40	1	1	3	1	1	1	2	2	2	1	0	0	0	0	0	0	0	0	0	1	0	0	1	0	0	1	1	1	1	0	0	1	0	0	0	1	0	0	1	0	0	0	0	0	0	0	0
2	1	31	2	1	3	1	1	1	1	2	1	1	0	1	1	0	1	0	0	0	0	0	0	0	0	0	1	0	0	0	0	1	1	1	0	0	0	1	1	1	0	0	0	1	1	1	0	0	0
2	1	27	2	1	3	2	2	1	1	1	1	1	0	0	1	1	2	0	1	0	0	0	1	0	0	1	0	0	0	0	0	1	0	0	1	0	0	0	0	0	0	0	0	1	0	0	1	0	1
2	2	28	2	1	3	3	1	1	2	1	3	0	1	0	1	0	3	1	0	1	1	0	0	1	0	0	0	1	0	0	0	1	1	0	0	0	1	0	0	1	0	0	1	0	1	1	0	1	0
2	1	28	2	1	3	1	2	1	1	1	1	0	0	1	1	1	1	0	0	0	0	0	0	0	0	0	1	0	0	0	1	0	0	1	0	1	0	0	1	0	1	1	0	1	0	0	0	1	1
2	2	32	1	1	3	3	1	1	2	1	3	1	1	0	1	0	1	0	0	0	0	1	1	0	0	1	0	1	0	0	1	0	0	0	0	0	0	0	0	0	1	0	0	1	0	0	1	2	0
2	1	34	2	1	3	1	2	1	1	1	1	1	0	1	1	1	0	0	0	1	0	0	1	0	0	0	1	1	0	1	0	1	0	0	1	0	1	1	1	0	1	0	1	0	0	1	0	2	1
2	2	32	2	1	3	1	1	1	2	1	0	0	1	0	1	1	2	1	1	0	0	0	0	1	0	0	0	0	0	1	0	1	0	0	1	0	0	1	0	0	1	1	1	1	0	1	0	2	1
2	2	38	2	1	3	2	2	1	2	1	1	0	0	0	1	1	1	0	0	1	0	1	1	0	1	0	0	1	0	0	1	1	0	1	0	0	1	0	1	0	1	0	0	1	0	0	1	1	1
2	1	34	2	1	3	1	1	1	1	1	3	1	1	0	1	1	1	1	0	0	1	0	0	1	0	0	1	0	0	0	0	0	1	0	0	0	0	1	1	1	0	0	1	0	1	1	0	1	1
2	1	35	1	1	3	3	2	1	1	1	2	1	0	0	0	0	2	1	0	0	1	0	0	1	1	1	0	0	0	1	1	1	0	1	0	0	1	0	0	1	0	0	1	1	1	0	0	2	0
2	2	31	2	1	3	3	1	1	2	1	2	1	1	0	0	0	0	0	0	1	0	0	1	0	0	0	1	1	0	1	0	0	0	1	0	0	0	0	0	0	0	1	0	0	0	0	1	2	1
2	2	27	1	1	3	1	2	1	2	2	2	1	1	0	1	1	1	1	0	0	1	1	1	0	0	1	0	0	0	0	1	1	1	0	1	0	1	0	0	1	0	0	1	0	0	0	0	1	0
2	1	31	2	1	3	1	2	1	1	1	1	1	1	1	1	0	2	1	0	0	1	0	0	1	0	0	1	0	0	0	0	1	0	0	0	0	0	1	0	0	1	0	0	0	0	0	1	1	1
2	1	39	1	1	3	3	2	1	1	2	2	1	1	0	0	0	2	0	0	0	0	1	1	0	0	1	0	1	0	0	0	1	0	0	0	0	0	1	0	0	1	0	0	1	0	0	1	2	0
2	1	41	2	1	3	2	2	1	1	1	1	1	0	0	0	1	0	0	1	1	1	0	0	1	0	1	1	0	1	0	1	0	0	1	0	0	0	0	0	0	1	0	0	0	0	0	1	1	0
2	2	36	2	1	3	3	1	1	2	1	1	1	0	0	0	1	2	0	0	0	0	1	0	0	1	0	0	1	1	1	0	0	1	0	0	0	1	0	0	1	0	0	1	1	1	0	0	3	1
2	1	31	2	1	3	1	2	1	1	1	1	1	0	1	1	1	2	0	1	0	0	1	0	0	1	0	0	1	0	0	0	0	1	0	0	0	0	1	0	0	1	0	0	1	0	0	1	2	1
2	1	41	3	1	3	3	1	1	1	2	2	0	1	1	1	0	2	1	0	0	1	0	0	0	0	0	1	0	0	0	1	0	0	1	0	1	0	1	0	0	0	0	1	0	0	0	1	2	1
2	1	28	2	1	3	1	1	1	1	1	4	0	1	0	1	1	1	0	0	0	0	1	1	0	0	0	0	1	0	0	1	0	0	0	0	0	0	0	0	0	1	0	0	1	0	0	1	4	0
2	1	29	2	1	3	3	2	1	1	1	0	1	0	0	0	1	4	0	0	0	0	1	0	0	1	0	0	1	1	1	0	0	0	1	0	0	0	0	0	0	1	0	0	0	0	0	1	1	1
2	2	38	3	1	3	2	2	1	2	2	4	1	0	0	1	1	1	1	0	0	1	1	1	0	0	1	0	0	0	0	0	1	0	0	1	0	0	0	0	0	1	0	0	1	0	0	1	1	1
2	2	28	1	1	3	3	2	1	2	1	3	0	0	1	0	0	2	0	0	0	0	0	0	0	1	0	0	1	0	0	0	0	0	1	0	1	1	0	0	0	0	0	0	0	0	1	0	1	0
2	2	40	2	1	3	2	1	1	2	1	2	1	0	1	0	0	2	0	1	0	0	1	0	0	1	0	0	0	0	0	0	0	0	1	0	1	1	0	0	0	0	1	0	0	0	1	0	2	0
2	2	28	2	1	3	1	2	1	2	1	0	0	0	0	1	1	4	1	1	0	1	0	1	1	1	0	1	0	0	1	0	1	0	0	0	1	0	0	1	0	0	1	0	0	0	1	0	0	0
2	2	35	2	1	3	1	2	1	2	1	3	1	0	0	1	0	3	0	1	1	1	0	0	1	0	1	1	0	1	0	0	0	0	1	0	0	1	0	0	1	0	0	1	0	0	1	0	2	0
2	1	27	3	1	3	1	2	1	1	1	0	0	0	1	0	0	0	0	0	0	1	1	0	1	0	0	1	0	0	1	0	0	0	0	1	0	0	1	0	0	1	1	1	1	0	1	0	0	0
2	1	35	1	1	3	3	2	1	1	1	2	0	1	1	0	0	2	1	0	0	1	1	1	0	0	1	0	0	0	0	0	0	1	0	0	0	1	0	0	1	1	1	0	0	1	0	1	1	0
2	1	30	2	1	3	1	2	1	1	1	2	0	0	1	1	1	1	0	0	0	0	0	0	0	1	0	0	1	0	0	1	0	0	1	0	0	1	0	0	0	1	0	0	1	0	0	1	0	1
2	1	41	1	1	3	1	1	1	1	1	3	0	0	0	1	0	3	0	0	0	0	0	0	0	0	0	1	0	0	0	1	1	1	0	1	0	0	1	1	1	0	0	0	1	1	1	0	1	1
2	1	30	1	1	3	1	1	1	1	1	2	1	1	0	0	1	1	0	0	0	1	0	0	0	1	0	0	0	1	0	0	0	1	0	0	0	1	0	0	0	1	0	0	1	0	0	1	4	0
2	2	30	2	1	3	3	2	1	2	1	2	0	0	0	0	0	1	0	0	0	0	0	0	0	0	0	1	0	0	0	0	0	0	0	0	0	0	1	0	0	1	0	0	1	0	0	0	4	1
2	2	33	2	1	3	3	2	1	2	1	4	0	0	1	0	0	4	0	0	0	0	0	0	0	1	1	1	0	1	0	0	1	0	0	1	0	0	0	0	0	1	0	0	1	0	0	1	1	1
2	2	32	2	1	3	1	1	1	2	1	2	1	1	0	1	0	2	0	0	1	0	0	0	0	1	0	0	0	1	0	1	0	0	1	0	0	1	0	0	0	0	0	0	1	0	0	0	2	1
2	1	34	2	1	3	3	2	1	1	2	1	0	0	0	0	0	1	0	0	0	0	0	0	0	0	1	0	0	1	1	0	0	1	0	0	1	1	0	0	1	0	1	1	0	1	0	0	4	0
2	1	37	1	1	3	2	1	1	1	1	4	0	0	1	1	1	3	1	0	0	1	0	0	1	0	0	1	0	0	1	0	0	1	0	0	0	0	1	0	0	1	0	0	1	0	0	1	2	1
1	1	28	1	1	3	1	2	1	1	1	1	0	0	0	0	1	1	1	1	1	1	1	1	1	1	1	1	1	1	1	0	0	1	1	1	0	0	0	0	0	0	0	1	0	0	0	0	1	1
1	1	32	2	1	3	1	1	1	1	6	0	1	1	1	1	1	0	1	1	1	0	1	0	1	0	0	1	0	0	0	0	0	0	0	0	1	0	0	0	0	1	0	1	1	1	1	1	0	0
1	2	49	1	2	2	1	1	1	2	0	2	1	1	1	0	1	1	1	1	1	1	1	0	1	1	0	0	0	0	0	0	0	1	1	0	0	0	0	0	1	1	0	1	0	1	1	0	1	0
1	1	57	1	1	3	1	1	1	1	0	1	1	1	1	1	1	1	1	1	0	1	1	0	0	1	0	0	0	0	1	0	0	1	1	1	1	0	1	1	1	1	1	0	1	1	0	0	1	1
1	2	39	2	1	3	1	1	1	2	2	1	1	0	1	1	1	1	1	1	1	1	1	1	1	1	1	0	0	1	1	1	1	1	1	1	1	0	0	1	1	1	1	1	1	1	1	0	1	1
1	2	45	1	1	3	1	1	1	2	2	1	1	1	0	1	1	1	1	1	1	1	1	1	1	1	1	1	0	1	1	0	0	0	0	0	1	0	1	0	1	1	1	1	1	1	1	1	1	1
1	2	33	2	1	1	1	1	1	2	2	1	1	1	1	1	1	1	1	1	1	1	1	1	1	1	1	1	1	1	1	1	1	1	1	1	1	1	1	1	1	1	1	1	1	1	1	1	0	1
1	2	32	2	1	1	2	1	1	2	1	2	1	0	1	1	1	1	1	1	1	1	1	1	1	1	1	1	1	1	1	0	0	1	1	1	1	1	1	0	0	0	0	1	0	1	1	0	1	1
1	2	46	1	1	3	1	1	1	3	1	1	1	0	1	0	1	0	1	0	0	0	0	0	0	0	0	0	0	0	0	0	1	1	1	0	0	0	0	0	0	0	0	0	0	0	0	0	0	1
1	2	30	2	1	1	1	1	1	2	1	1	1	0	1	1	1	1	1	1	1	1	1	1	1	1	1	0	0	1	1	1	1	1	1	1	1	0	1	0	1	1	0	1	1	1	1	0	1	0
1	2	33	1	1	3	2	1	1	2	2	1	1	1	1	1	1	1	1	1	1	1	1	1	1	1	1	1	1	1	1	1	1	1	1	1	1	1	1	1	1	1	1	1	1	1	1	1	1	1
1	1	32	2	1	3	1	1	1	1	2	0	1	1	0	0	0	0	0	0	0	0	0	0	0	0	0	0	0	0	0	0	0	0	0	0	0	0	0	0	0	0	0	0	0	0	0	0	0	0
1	1	30	1	1	3	2	1	1	1	2	0	1	1	1	1	1	1	1	1	1	1	1	1	1	1	1	1	1	1	0	1	0	1	1	0	1	1	1	1	1	1	1	1	0	0	1	1	0	1
1	1	56	2	1	3	1	1	1	1	0	2	0	0	1	0	0	2	0	0	0	1	1	1	1	1	1	0	0	0	0	1	1	1	1	1	1	0	0	0	0	0	0	1	1	1	1	0	2	0
1	1	37	2	1	3	1	1	1	1	1	0	1	1	1	1	1	1	1	1	1	1	1	1	1	1	0	0	0	1	1	0	1	1	1	1	1	0	0	0	0	0	0	0	1	1	1	0	1	0
1	1	41	2	1	3	1	1	1	1	2	0	1	1	1	1	1	0	1	1	1	1	1	1	1	1	1	1	1	1	1	1	1	1	1	1	1	1	1	1	1	1	1	1	1	1	1	1	0	1
1	2	42	2	1	3	1	1	1	2	1	1	1	1	1	0	1	1	1	1	1	1	1	1	1	1	1	0	0	1	1	0	1	1	0	1	0	0	0	0	1	1	0	1	0	0	1	0	1	1
1	2	32	2	1	3	1	1	1	2	1	2	1	1	1	1	1	3	1	1	1	1	1	1	1	1	1	1	1	1	1	1	1	1	1	1	1	0	1	1	1	1	0	1	1	1	1	0	3	1
2	1	38	1	1	3	1	1	1	1	2	2	1	1	1	1	1	2	1	1	1	1	1	1	1	1	0	0	1	1	1	1	0	1	1	1	1	1	1	1	1	1	1	1	1	1	1	1	2	1
1	2	41	1	2	2	1	1	1	2	1	0	1	1	1	0	1	0	1	1	1	1	1	1	1	1	1	1	0	1	1	0	1	1	1	0	0	0	1	1	1	0	0	1	0	0	1	0	0	0
1	2	37	1	1	3	1	1	1	2	1	1	0	1	1	0	0	0	1	1	0	0	1	1	1	1	1	1	1	1	1	0	0	0	0	0	0	0	0	0	0	0	0	0	0	0	0	0	1	1
1	2	43	2	1	3	1	1	1	2	22	1	1	1	1	1	1	1	1	1	1	1	1	0	0	0	0	0	0	0	0	0	0	1	0	0	0	0	0	0	0	0	0	0	0	0	1	0	1	0
1	2	34	1	1	3	2	1	1	2	2	2	1	1	1	1	1	1	1	1	1	1	1	0	0	1	1	0	0	1	0	1	0	1	1	1	1	1	1	1	1	1	1	1	1	0	1	0	1	1
1	2	43	2	1	3	3	1	1	2	1	3	1	1	1	1	1	3	1	1	1	1	1	1	1	1	1	1	1	1	1	1	1	1	1	1	1	1	1	1	1	1	1	1	1	1	1	1	3	1
1	2	34	1	1	3	2	1	1	2	1	1	1	1	1	1	0	1	1	1	1	1	1	1	1	1	1	1	1	1	1	1	1	1	1	1	1	0	0	1	1	1	0	1	1	1	1	0	0	0
1	1	49	2	1	3	1	1	1	1	0	1	1	1	1	1	1	0	1	1	1	1	0	1	1	1	0	0	0	1	1	0	0	0	0	1	1	0	0	0	1	0	0	1	0	0	1	0	1	1
1	2	30	1	2	2	2	1	1	2	1	0	1	0	1	0	1	0	1	1	1	1	1	1	1	1	1	0	0	1	1	0	1	1	1	0	0	0	0	0	1	0	0	1	0	1	1	0	0	0
1	1	52	1	1	3	1	1	1	1	1	1	0	1	1	1	1	1	1	1	1	1	0	1	1	1	0	0	1	1	0	0	0	0	0	0	0	0	1	1	1	1	0	0	1	0	0	0	1	0
1	2	52	1	1	1	1	1	1	2	0	2	1	1	1	1	0	2	0	0	0	0	0	0	0	0	1	1	1	1	1	1	1	1	1	1	1	1	1	1	1	1	1	1	1	1	1	1	2	1
1	2	52	1	1	1	1	1	1	2	0	1	1	1	1	1	1	1	1	1	1	1	1	1	1	1	1	1	1	1	1	0	0	0	0	0	1	1	1	1	1	1	1	1	1	1	1	1	1	1
1	2	50	2	1	1	2	1	1	2	1	2	1	1	1	1	1	2	1	1	1	1	1	1	1	1	1	1	1	1	1	1	1	1	1	1	1	1	1	1	1	1	1	1	1	1	1	0	2	1
1	1	29	2	1	1	1	1	1	1	1	2	1	1	1	1	1	2	1	1	1	1	1	1	1	1	1	0	0	1	0	1	1	1	1	1	1	1	1	1	1	1	1	1	1	1	1	0	2	1
1	2	30	1	1	1	1	1	1	2	1	1	1	0	0	0	1	1	1	0	1	1	1	1	0	0	0	0	0	0	0	0	0	1	0	1	1	1	0	1	0	1	0	0	0	0	0	0	1	1
2	1	45	2	1	3	1	1	1	1	2	2	1	1	0	1	1	0	1	1	1	1	1	1	1	1	1	1	1	1	1	1	1	1	1	1	1	1	1	1	1	1	1	1	1	1	1	1	0	1
1	2	46	2	1	1	1	1	1	2	0	2	1	1	1	1	1	2	1	1	1	1	1	1	1	1	1	1	1	1	1	0	0	0	1	0	1	0	0	0	0	0	0	1	0	0	1	0	2	1
1	1	50	1	2	2	1	2	1	1	0	0	0	0	0	0	1	0	1	1	1	1	0	0	0	1	0	1	0	0	0	0	0	0	0	0	0	0	0	0	0	0	0	0	0	0	0	0	0	1
1	2	46	2	1	1	1	1	1	2	0	1	1	0	1	0	0	1	1	1	1	1	1	1	1	1	1	0	1	1	1	1	1	1	1	1	1	0	1	1	1	1	1	1	0	1	1	0	1	1
1	2	29	1	1	1	1	1	1	2	1	2	1	1	1	0	1	1	1	1	1	1	1	0	0	0	1	0	0	0	0	0	0	0	0	1	1	0	1	0	0	0	0	0	0	0	0	0	1	0
1	2	39	1	1	3	2	1	1	2	1	2	1	0	1	0	1	2	1	1	1	1	1	1	1	1	1	0	0	1	1	0	1	1	1	1	1	0	1	1	0	0	1	1	1	1	1	0	1	1
1	2	29	1	1	1	1	1	1	1	2	1	1	1	1	0	1	1	1	1	1	1	1	1	1	1	1	1	0	1	1	0	1	1	1	1	1	0	0	0	0	1	0	1	1	1	1	1	1	0
1	2	44	1	1	3	1	1	1	2	1	2	1	1	1	1	1	2	1	1	1	1	1	1	1	1	1	1	0	1	0	1	0	0	0	1	1	0	1	1	1	1	0	1	1	1	1	0	2	1
1	2	53	1	1	1	1	1	1	2	0	2	1	1	1	1	0	2	1	1	1	1	1	1	1	1	1	1	1	1	1	1	1	1	1	1	1	0	1	1	1	1	1	1	1	1	1	0	2	1
1	2	54	1	1	1	1	1	1	2	1	2	1	0	1	0	1	2	1	1	1	1	1	1	1	1	1	1	1	1	1	1	1	1	1	1	1	1	1	1	1	1	1	1	1	1	1	1	2	1
2	2	32	1	1	3	2	2	1	2	1	2	0	1	1	1	0	1	1	0	0	1	0	1	1	0	0	1	0	1	1	0	1	0	0	1	1	0	1	0	0	1	0	1	1	0	0	1	3	0
2	2	36	2	1	3	2	2	1	2	1	0	1	0	0	0	1	3	1	0	0	0	0	1	0	0	0	1	0	0	1	0	1	1	0	0	0	0	1	0	0	1	0	0	1	0	0	1	2	0
2	1	36	2	1	3	3	2	1	1	1	2	1	0	0	1	1	0	0	0	1	0	0	0	1	0	0	1	1	1	0	0	1	0	0	1	0	0	1	0	0	1	0	0	0	0	0	0	1	1
2	1	29	1	1	3	1	1	1	1	1	4	0	1	0	1	1	4	0	0	1	0	0	0	1	0	0	1	1	1	0	0	0	0	1	0	0	0	1	0	0	1	0	0	0	0	0	0	2	0
2	1	32	2	1	3	1	1	1	1	2	2	0	0	1	1	0	0	1	0	1	1	0	0	1	0	0	0	1	0	0	0	0	1	1	0	0	1	0	0	1	0	0	1	0	1	1	0	2	0
2	2	42	2	1	3	1	2	1	2	2	2	1	1	0	0	0	0	0	0	1	0	1	1	0	1	0	0	1	0	0	0	0	1	0	0	0	1	0	0	1	0	0	1	0	0	0	0	2	0
2	2	37	1	1	3	1	1	1	2	1	0	1	0	1	1	1	3	0	0	1	0	1	0	0	1	0	0	0	0	0	0	0	0	0	1	0	0	1	1	1	0	0	0	1	1	1	0	4	1
2	1	36	2	1	3	1	1	1	1	1	1	1	1	0	1	0	0	1	0	0	1	0	0	1	0	0	1	0	0	0	0	0	0	0	0	0	0	1	0	0	0	1	1	1	0	1	0	2	0
2	2	28	1	1	3	1	1	1	2	1	0	0	0	1	1	1	2	1	0	0	0	0	1	0	0	0	1	0	0	1	0	1	0	0	0	0	1	0	0	1	0	0	1	1	1	0	0	1	0
2	2	41	2	1	3	1	2	1	2	1	2	0	1	0	1	1	0	0	0	1	0	0	1	1	1	0	0	0	1	1	0	0	1	0	0	0	0	1	0	0	1	0	0	1	0	0	1	0	1
2	2	39	1	1	3	2	2	1	2	1	1	0	0	0	1	1	1	0	0	0	1	0	0	0	0	0	1	1	1	0	1	0	1	0	0	0	1	0	0	0	0	1	0	0	0	1	0	3	0
2	1	37	2	1	3	1	1	1	1	1	2	1	1	1	0	0	4	0	0	0	0	0	0	0	0	1	0	0	1	1	1	0	0	0	1	0	0	0	0	0	1	0	0	0	0	0	1	4	1
1	2	28	2	1	3	3	1	1	2	1	0	0	0	1	1	1	1	0	0	0	1	0	1	0	0	1	0	0	1	1	0	1	0	0	1	0	1	0	0	1	0	0	1	0	0	0	0	2	1
2	1	40	1	1	3	3	1	1	1	1	0	0	0	1	1	0	2	1	0	1	0	0	1	0	0	0	1	0	1	0	1	0	0	1	0	0	0	1	1	1	0	0	0	1	1	1	0	1	1
2	2	33	1	1	3	1	2	1	2	1	1	1	0	1	1	0	0	0	0	0	1	0	0	0	1	0	0	1	0	0	0	1	0	0	0	1	0	0	1	0	0	1	0	0	1	0	0	0	1
2	1	33	1	1	3	2	2	1	1	1	1	1	0	0	1	0	2	1	0	0	1	0	0	1	0	0	1	0	0	0	0	0	1	0	0	1	0	0	1	1	1	0	0	1	0	1	1	1	0
2	2	37	2	1	3	3	1	1	2	1	3	0	0	0	0	0	1	0	0	1	0	0	0	0	1	0	0	0	1	0	0	0	1	1	1	0	0	0	1	0	0	1	0	0	0	1	1	1	0
2	1	29	2	1	3	3	2	1	1	2	2	0	0	0	0	1	4	0	0	0	0	0	0	0	1	0	0	1	0	0	0	0	0	0	1	0	0	0	0	0	0	1	0	0	0	0	1	4	1
2	2	41	3	1	3	1	2	1	2	1	2	1	1	1	1	0	2	1	0	0	1	0	0	0	0	0	1	0	0	0	0	0	0	1	0	1	0	0	1	0	0	1	1	1	0	0	1	2	0
2	2	29	1	1	3	3	1	1	2	1	1	1	0	0	1	1	3	1	0	1	1	0	0	1	0	0	0	1	0	0	1	0	0	1	0	0	1	0	0	1	0	0	1	0	0	0	0	4	0
2	2	34	3	1	3	1	2	1	2	1	1	0	0	0	1	0	0	0	1	1	1	0	0	1	0	1	1	0	1	0	1	0	0	1	0	0	0	0	1	0	0	0	0	1	0	0	0	3	0
1	1	35	1	1	1	1	2	1	1	1	2	1	1	1	1	1	0	1	1	1	1	1	1	1	1	1	1	1	1	1	0	0	0	0	1	1	1	1	1	1	1	1	1	1	1	1	1	1	1
2	2	27	1	1	3	1	2	1	2	1	1	0	0	0	0	0	2	1	0	0	1	0	0	1	0	0	1	0	0	1	0	0	0	1	0	0	0	1	0	0	1	0	0	0	0	0	0	2	0
2	1	28	1	1	3	1	2	1	1	1	1	0	0	1	1	0	1	0	0	0	1	0	0	0	1	0	0	0	1	0	0	1	0	0	0	0	0	0	1	0	0	1	0	0	1	0	0	1	0
2	2	28	2	1	3	3	2	1	2	2	1	0	1	1	0	0	1	0	1	0	0	1	0	1	0	0	1	0	1	0	0	0	1	0	0	0	0	1	0	0	1	0	0	0	0	0	0	3	1
2	2	39	3	1	3	1	2	1	2	1	0	1	0	0	0	0	4	0	0	0	0	0	0	0	0	1	0	0	1	1	0	1	1	1	0	1	1	0	0	0	0	1	0	0	0	1	0	0	0
2	1	39	2	1	3	2	2	1	1	1	2	1	1	1	0	1	0	0	1	0	0	1	0	0	1	0	0	0	0	0	0	0	0	0	1	0	0	1	0	0	1	0	0	1	0	0	0	4	0
2	1	36	2	1	3	1	1	1	1	1	1	1	0	1	1	0	0	0	0	0	0	1	1	0	0	1	0	1	0	0	0	1	0	0	0	1	1	0	0	0	0	1	0	0	0	1	0	0	0
2	2	38	2	1	3	1	2	1	2	1	2	0	0	0	1	1	1	0	0	0	0	1	0	0	1	0	0	1	1	1	0	0	1	0	0	0	0	1	0	0	0	1	0	0	1	0	0	3	1
2	1	30	2	1	3	2	2	1	1	1	1	0	1	0	1	1	3	1	0	0	0	0	1	0	0	0	1	0	0	1	1	0	0	1	0	0	1	0	1	0	1	0	0	1	0	0	1	1	1
2	2	40	1	1	3	1	2	1	2	1	0	1	0	1	1	0	1	1	1	1	0	0	1	1	1	1	0	1	0	0	0	0	0	1	0	1	1	1	0	0	1	0	0	1	0	0	1	3	1
2	2	37	1	1	3	1	2	1	2	1	1	1	1	0	0	0	2	0	1	0	0	1	0	0	1	0	0	1	0	0	1	0	0	1	1	1	1	1	0	0	1	0	0	1	0	0	1	1	0
2	1	28	1	1	3	2	2	1	1	1	4	0	1	1	0	0	2	0	0	0	0	0	0	0	1	1	1	0	1	0	1	0	0	1	0	0	1	1	1	0	1	0	1	0	0	1	0	2	0
2	2	42	2	1	3	1	1	1	2	1	1	0	0	0	0	0	0	0	1	1	1	0	1	0	1	0	0	1	0	0	0	0	0	1	0	0	0	1	0	0	1	0	0	1	0	0	1	0	0
2	2	36	2	1	3	1	2	1	2	1	0	1	0	1	1	1	3	0	1	1	1	0	0	1	0	1	1	0	1	0	1	1	0	1	0	0	1	0	0	1	0	0	1	0	0	0	0	2	0
2	2	27	1	1	3	3	1	1	2	1	0	1	1	1	0	1	1	0	0	1	0	1	0	0	1	0	0	0	0	0	0	0	0	0	1	0	1	0	0	0	0	0	0	1	0	0	0	2	1
2	2	33	2	1	3	1	2	1	2	1	4	0	0	0	1	1	1	0	1	0	0	1	0	0	1	0	0	0	0	0	0	0	1	0	0	0	1	0	0	0	1	0	0	1	0	0	1	0	0
2	1	34	1	1	3	2	2	1	1	1	4	1	0	0	0	1	0	1	0	1	0	1	0	0	1	0	0	0	0	0	0	0	1	0	0	0	0	0	1	0	0	1	0	0	0	1	1	4	0
2	2	42	1	1	3	1	1	1	2	2	4	0	0	1	0	0	2	1	0	0	1	0	0	1	0	0	1	0	0	0	0	1	0	0	1	0	0	0	0	0	1	0	0	0	0	0	1	1	0
2	1	40	3	1	3	1	1	1	1	1	4	0	0	0	0	1	0	0	0	1	0	0	1	1	1	0	0	0	1	1	1	0	0	1	0	0	1	0	0	0	0	1	0	0	0	1	0	2	1
2	1	42	2	1	3	3	1	1	1	1	4	0	0	0	0	0	4	1	0	0	1	0	0	1	1	1	0	0	0	1	0	0	0	0	0	0	1	0	0	1	0	0	1	1	1	0	0	1	0
2	1	30	2	1	3	1	2	1	1	2	1	1	0	0	1	0	1	1	0	0	1	0	0	1	0	1	0	0	1	0	0	0	1	0	0	0	0	0	1	0	0	1	0	0	0	1	1	0	0
2	2	34	3	1	3	3	2	1	2	1	0	0	1	0	1	0	0	1	0	0	1	0	0	1	0	0	1	0	0	0	0	0	1	1	1	0	0	1	0	0	1	0	0	0	1	0	1	1	0
2	1	35	1	1	3	2	2	1	1	1	1	0	0	0	1	1	2	0	0	0	1	0	0	0	1	0	0	0	1	0	0	1	0	0	0	0	1	0	0	1	0	0	1	1	1	0	0	4	0
2	2	33	2	1	3	3	2	1	2	1	1	1	0	1	0	1	4	0	0	0	0	0	0	1	0	0	1	0	0	1	0	1	1	0	0	1	1	1	0	0	1	0	0	1	0	0	1	0	0
2	1	42	2	1	3	3	2	1	1	1	0	1	0	0	1	1	1	0	0	1	0	1	1	0	1	0	0	1	0	0	0	1	0	0	1	0	1	0	0	1	0	0	1	1	1	0	0	1	0
2	2	29	2	1	3	1	1	1	2	1	0	0	0	0	0	1	0	0	1	0	0	1	0	1	0	0	1	0	1	0	0	0	0	0	1	1	0	0	1	0	0	1	0	0	0	1	0	0	1
2	2	42	1	1	3	3	2	1	2	1	0	0	1	1	1	0	4	0	1	1	1	0	1	0	1	0	0	1	0	0	0	0	1	0	0	0	0	1	0	0	1	0	0	1	0	0	1	2	1
2	1	28	3	1	3	1	1	1	1	1	2	1	0	0	0	0	0	1	0	0	1	0	0	0	0	0	0	0	0	0	0	0	0	0	0	0	0	0	0	0	0	0	0	1	0	0	0	4	0
2	1	33	2	1	3	1	2	1	1	1	1	0	1	1	0	1	1	1	1	1	0	0	1	1	1	1	0	1	0	0	0	0	0	0	0	0	0	0	0	0	1	0	0	1	0	0	1	3	0
2	2	30	2	1	3	3	1	1	2	2	0	0	1	0	1	1	1	1	0	0	1	0	1	0	0	1	0	0	0	0	0	1	0	0	1	1	1	1	1	0	1	0	0	1	1	0	0	3	0
2	1	30	1	1	3	1	1	1	1	1	0	1	1	1	1	1	4	0	0	0	1	0	1	0	0	1	0	0	1	1	0	0	0	0	0	0	0	1	0	0	1	0	0	1	0	0	1	2	1
2	2	33	2	1	3	1	2	1	2	2	1	1	1	0	1	0	2	1	0	0	1	0	0	0	0	0	1	0	0	0	0	0	1	0	0	1	1	0	0	0	0	0	1	0	1	0	0	2	1
2	2	27	2	1	3	1	2	1	2	2	1	0	0	0	0	1	1	0	1	1	1	0	1	0	1	0	0	1	0	0	1	0	0	1	1	1	0	1	0	0	0	0	1	0	0	0	1	1	0
2	1	39	2	1	3	2	2	1	1	1	0	1	1	0	0	0	1	1	0	0	0	0	1	0	0	0	1	0	0	1	0	0	0	1	0	0	0	0	0	0	1	0	0	1	0	0	1	0	0
2	1	29	1	1	3	3	2	1	1	2	0	1	0	1	1	1	1	1	0	1	0	0	1	0	0	1	1	0	0	1	0	0	0	0	0	0	0	0	1	0	0	1	0	0	0	1	1	3	0
2	2	40	2	1	3	1	2	1	2	1	2	1	1	0	1	0	1	0	0	1	0	0	0	0	1	0	0	0	1	0	0	1	0	0	0	0	1	0	0	0	0	0	0	1	0	0	0	2	1
2	2	42	2	1	3	3	1	1	2	1	4	1	1	0	0	0	0	0	0	0	0	1	0	0	1	0	0	1	1	1	1	1	1	0	1	1	1	1	1	0	1	0	0	1	0	0	1	0	0
2	1	38	1	1	3	1	1	1	1	1	2	1	0	1	0	1	1	0	1	0	0	0	0	0	0	0	0	0	0	0	1	0	1	0	0	1	0	0	1	0	0	0	0	0	0	0	0	3	1
1	2	32	2	1	1	3	2	1	2	2	1	1	1	1	1	1	1	1	1	1	1	1	0	1	1	0	0	0	0	0	1	0	1	0	1	1	0	0	1	0	0	0	0	1	0	1	0	0	1
2	1	39	1	1	3	1	2	1	1	2	4	0	1	0	1	0	2	0	0	0	1	1	0	1	0	0	1	0	0	1	1	1	0	0	1	0	0	0	0	0	0	0	0	1	0	0	0	4	1
2	1	41	2	1	3	3	2	1	1	1	0	0	0	0	1	0	0	0	0	0	0	1	1	0	0	0	0	1	0	0	0	1	0	0	0	0	0	0	0	0	1	0	0	0	0	0	1	1	1
2	1	41	2	1	3	3	2	1	1	1	4	1	1	0	0	1	0	1	0	0	1	0	1	1	0	0	1	0	1	1	1	1	1	0	1	0	1	0	0	0	0	1	0	1	0	0	1	2	0
2	2	29	1	1	3	3	2	1	2	1	1	1	1	0	1	1	4	1	0	1	0	0	1	0	0	1	1	0	0	1	0	0	1	0	0	0	0	1	0	0	1	0	0	0	0	0	1	1	0
2	2	40	1	1	3	1	2	1	2	1	0	1	1	0	1	0	1	0	0	0	1	0	0	0	0	0	1	1	1	0	1	1	0	1	0	0	0	1	1	1	0	0	1	0	1	1	0	1	1
2	1	36	1	1	3	3	2	1	1	1	2	0	1	1	1	0	3	0	0	0	0	0	0	0	1	1	1	0	1	0	1	0	0	0	1	1	0	0	1	0	0	1	1	1	0	0	1	4	0
2	1	36	3	1	3	1	2	1	1	1	1	0	1	0	1	0	0	0	0	0	1	1	0	1	0	0	1	0	0	1	0	0	0	0	0	1	1	0	0	0	0	0	0	0	0	1	0	2	0
2	2	34	1	1	3	3	1	1	2	1	0	1	0	0	1	0	2	0	0	1	0	0	1	0	0	1	0	0	1	0	0	0	1	0	0	0	0	1	0	0	0	0	0	0	0	0	0	0	1
2	2	38	1	1	3	1	1	1	2	1	2	0	1	1	1	0	1	0	1	0	0	1	0	0	1	0	0	0	0	0	0	1	0	0	0	1	1	0	1	0	1	0	0	1	0	0	1	3	0
2	2	40	2	1	3	1	2	1	2	2	4	0	0	1	0	1	1	0	1	1	1	0	1	0	1	1	1	0	0	0	1	0	0	1	0	0	1	0	0	1	1	1	0	0	1	0	1	3	1
2	2	27	2	1	3	2	1	1	2	1	1	1	1	1	1	1	1	1	0	1	1	1	0	1	0	1	0	0	0	1	1	0	0	1	1	0	0	1	0	0	1	0	0	0	0	0	1	4	1
1	2	28	2	1	1	1	2	1	2	1	3	1	1	1	1	1	1	1	1	1	1	1	1	1	1	0	0	0	0	0	0	0	0	0	1	1	0	0	0	1	1	0	0	0	0	1	0	1	1
1	2	30	1	1	1	1	2	1	2	1	1	1	1	0	0	1	1	1	1	1	1	1	1	1	1	1	1	1	1	0	0	0	0	0	1	1	0	0	0	1	1	0	0	0	1	0	0	1	0
1	2	27	1	1	1	1	2	1	2	4	2	1	1	1	0	1	2	1	1	1	1	1	1	1	1	1	1	1	1	1	1	1	1	1	1	1	1	1	1	1	1	1	1	1	1	1	1	2	1
1	1	54	2	1	1	1	1	1	1	0	3	1	1	1	1	1	3	1	1	1	1	1	1	1	1	1	1	1	1	1	1	1	1	1	1	1	0	1	1	1	1	1	1	1	1	1	1	2	1
1	2	53	1	1	1	2	1	1	2	1	1	1	1	1	1	1	2	1	1	1	1	1	0	0	1	0	0	0	0	1	1	1	1	1	0	1	1	1	1	0	0	0	1	1	1	1	0	1	1
1	2	29	2	1	1	1	1	1	2	1	1	1	1	1	1	0	2	1	1	1	1	1	1	1	1	0	1	1	1	0	0	0	1	1	1	1	0	0	1	1	1	1	1	1	1	1	1	1	1
1	2	47	1	1	1	1	1	1	3	2	1	1	0	1	1	0	1	1	1	1	1	1	1	1	1	1	1	1	1	1	1	1	1	1	0	1	0	0	0	0	1	0	1	0	1	0	0	1	1
1	2	47	2	1	1	2	1	1	2	1	4	1	1	1	1	1	4	1	1	1	1	1	1	1	1	1	1	1	1	1	1	1	1	1	1	1	1	1	1	1	1	1	1	1	1	1	1	4	1
1	2	45	2	1	1	1	1	1	2	0	2	1	1	1	1	1	2	1	1	0	1	1	0	1	1	0	0	0	0	0	1	1	0	0	1	1	0	0	0	0	0	0	0	0	0	1	0	2	1
1	2	28	1	1	1	1	1	1	2	3	1	1	1	1	1	1	1	1	1	1	1	1	1	1	1	1	1	1	1	1	1	1	1	1	1	1	1	1	1	1	1	1	1	1	1	1	1	2	0
1	2	48	1	1	1	1	1	1	2	1	0	1	1	1	1	1	0	0	0	1	0	1	0	0	0	0	1	0	0	0	0	0	0	1	0	1	0	0	0	0	0	0	0	0	0	0	0	0	0
1	2	52	1	1	1	1	1	1	2	0	2	1	1	1	1	1	2	0	1	0	0	0	0	0	0	0	0	0	0	0	0	0	0	0	1	0	0	0	0	0	0	0	1	0	0	0	0	1	0
1	2	41	2	1	1	2	1	1	2	1	2	1	1	1	1	1	1	1	1	1	1	1	1	1	1	1	1	0	1	0	1	1	1	1	1	1	1	1	1	1	1	1	1	1	1	1	1	1	1
1	2	30	1	1	1	1	1	1	2	1	2	1	1	1	1	1	2	1	1	1	1	1	1	1	1	1	1	1	1	1	1	1	1	1	1	1	1	1	1	1	1	1	1	1	1	1	1	2	1
1	2	26	1	1	1	1	1	1	2	1	0	1	1	1	1	1	0	1	1	1	1	1	1	1	1	0	0	0	0	0	1	1	1	1	1	0	0	0	0	0	0	0	0	0	1	1	0	0	1
1	2	45	1	1	1	2	2	1	2	0	2	1	1	1	1	1	2	1	1	1	1	0	1	1	1	1	1	1	1	1	1	1	1	1	1	1	1	1	1	1	1	1	1	0	1	1	0	2	1
1	2	30	1	1	1	1	1	1	2	1	1	1	1	1	1	1	1	1	1	1	1	1	0	0	0	0	0	0	1	1	0	0	1	1	1	0	1	0	0	0	0	0	1	0	1	0	0	0	1
1	2	39	1	1	1	1	1	1	2	1	1	1	1	0	0	0	0	1	1	1	0	1	1	1	1	1	1	1	1	1	1	1	1	1	1	1	1	1	1	1	1	1	1	1	1	1	1	1	1
1	2	37	2	1	1	1	1	1	2	1	3	1	1	1	1	1	3	1	1	1	1	1	1	1	1	1	1	1	1	1	1	1	1	1	1	1	1	1	1	1	1	1	1	1	1	1	1	2	1
1	2	40	2	1	1	1	1	1	2	1	2	1	1	1	1	1	1	1	1	1	1	1	1	1	1	1	0	0	1	0	1	1	1	1	1	0	0	0	1	0	0	0	1	0	0	1	0	1	0
1	2	41	1	1	1	1	1	1	2	0	2	1	1	1	1	1	2	1	1	1	0	0	0	1	1	1	1	1	1	1	0	0	1	0	1	1	0	0	1	0	1	0	1	0	0	0	0	2	1
1	2	40	1	1	1	1	1	1	2	1	2	1	1	1	1	1	2	1	1	1	1	1	1	1	1	1	0	0	1	1	1	1	1	1	1	1	0	0	1	1	1	0	1	1	1	1	0	2	1
1	2	51	2	1	1	1	1	1	2	0	2	1	1	1	1	1	2	1	1	1	1	1	1	1	1	1	1	0	1	1	1	1	1	1	1	1	1	1	1	1	0	1	1	1	1	1	1	2	1
1	2	28	1	1	1	1	1	1	2	2	2	1	1	1	1	1	2	1	1	1	1	1	1	1	1	1	1	1	1	1	1	1	1	1	1	1	1	1	1	1	1	1	1	1	1	1	1	2	1
1	2	30	1	1	1	1	2	1	2	1	3	1	0	1	0	1	2	1	1	1	1	1	0	1	1	1	1	1	1	1	0	1	0	1	1	1	1	1	1	1	1	1	1	1	1	1	0	2	1
1	2	36	1	1	1	1	1	1	2	2	1	1	1	1	1	1	1	1	1	1	1	1	1	1	1	1	1	1	1	1	1	1	1	1	1	1	1	1	1	1	1	1	1	1	1	1	1	1	1
1	1	46	2	1	1	1	1	1	1	1	4	1	1	1	1	1	4	1	1	1	1	1	1	1	1	1	1	1	1	1	1	1	1	1	1	1	1	1	1	1	1	1	1	1	1	1	1	4	1
1	2	45	1	1	1	1	1	1	2	1	2	1	0	1	0	0	2	1	1	1	1	1	1	1	1	0	0	1	1	0	1	1	1	1	1	1	0	1	0	1	1	0	1	0	1	1	0	2	0
1	1	43	2	1	1	1	1	1	3	2	3	1	1	1	1	1	2	1	1	1	1	1	1	1	1	1	1	1	1	1	1	0	0	1	1	1	1	1	1	1	1	1	1	1	1	1	0	3	1
1	2	51	1	1	1	1	1	1	2	1	2	1	1	1	1	1	2	1	1	1	1	1	1	1	1	1	1	1	1	1	1	1	1	1	1	1	0	1	1	1	1	0	1	0	0	1	1	2	1
1	2	27	1	1	1	1	2	1	2	1	2	1	1	1	1	0	2	0	1	1	1	1	1	1	1	0	0	0	1	1	1	1	1	1	1	1	1	1	1	1	1	1	1	1	1	1	1	2	1
1	1	40	1	1	1	1	1	1	1	0	2	1	1	1	1	1	1	1	1	1	1	1	1	0	1	0	0	0	0	0	1	1	1	1	1	1	0	0	0	1	1	0	1	1	1	1	1	1	1
1	2	43	1	1	3	1	1	1	2	0	2	1	1	1	1	1	2	1	1	1	1	1	1	1	1	1	1	1	1	1	1	1	1	1	1	1	1	1	1	1	1	1	1	1	1	1	1	2	1
1	2	47	1	1	3	1	2	1	2	1	1	0	0	1	0	1	0	1	1	1	1	1	0	0	0	0	0	0	0	0	0	1	0	0	1	0	0	0	0	1	1	0	1	0	1	1	0	1	1
1	2	51	1	1	1	1	2	1	2	0	1	1	1	1	1	1	1	1	1	1	1	1	1	1	1	1	1	1	1	1	1	1	1	1	1	1	1	1	1	1	1	1	1	1	1	1	1	1	1
1	2	44	1	1	1	1	2	1	2	0	4	1	1	1	1	1	3	1	1	1	1	1	1	1	1	1	1	1	1	1	0	0	1	1	1	1	0	1	1	1	1	0	1	0	1	1	0	2	1
1	2	38	2	1	1	1	2	1	2	1	2	1	1	1	1	1	2	1	1	1	1	1	0	1	1	1	0	0	1	1	1	1	1	1	1	1	0	1	1	1	1	0	1	1	1	1	0	2	1
1	2	52	1	2	2	1	1	1	2	1	2	1	1	1	1	1	2	1	1	1	1	1	1	1	1	1	1	1	1	1	1	1	1	1	1	1	1	1	1	1	1	1	1	1	1	1	1	2	1
1	2	40	1	1	3	1	1	1	2	1	1	1	1	1	1	1	1	1	1	1	1	1	1	1	1	1	1	1	1	1	1	1	1	1	1	1	1	1	1	1	1	1	1	1	1	1	1	1	1
1	2	50	1	1	1	1	1	1	2	0	2	1	1	1	1	1	2	1	1	1	1	1	1	1	1	0	0	0	1	0	0	1	0	0	1	1	0	0	0	0	0	0	1	1	1	1	0	1	1
1	2	37	1	1	1	1	1	1	2	2	2	1	0	1	0	1	2	1	1	1	1	1	1	0	1	0	0	0	0	0	0	0	1	1	1	1	0	0	1	0	0	0	1	0	1	1	0	2	1
1	2	54	2	1	1	1	1	1	2	1	0	1	1	1	1	0	0	1	1	1	1	1	1	1	1	1	1	1	1	1	1	1	1	1	1	1	1	1	1	1	1	1	1	1	1	1	1	0	1
1	1	39	2	1	1	1	1	1	1	2	3	1	1	1	1	1	4	1	1	1	1	1	1	1	1	1	1	1	1	1	1	1	1	1	1	1	1	1	1	1	1	1	1	1	1	1	1	3	1
1	1	30	2	1	1	2	1	1	1	1	4	1	1	1	1	1	4	1	1	1	1	1	1	1	1	1	0	1	1	1	1	1	1	1	1	1	1	0	1	1	1	1	1	1	1	1	0	4	0
1	2	31	1	1	3	1	1	1	2	1	1	1	1	1	1	1	1	1	1	1	1	1	1	1	1	1	1	1	1	1	1	1	1	1	1	1	1	1	1	1	1	1	1	1	1	1	1	1	1
1	1	54	2	1	3	1	1	1	1	0	1	1	1	1	1	1	0	1	1	1	1	1	1	1	1	1	1	0	1	1	0	0	0	0	0	1	0	0	1	1	1	0	0	0	1	0	0	0	1
1	2	52	2	1	1	2	1	1	2	0	3	1	1	1	1	0	3	1	1	1	1	1	1	1	1	1	1	1	1	1	0	0	0	1	1	1	0	0	1	1	1	1	1	0	1	1	0	3	1
1	1	40	3	1	1	1	1	1	1	2	4	1	1	1	1	1	3	1	1	1	1	1	1	1	1	1	1	1	1	1	0	1	1	1	1	1	1	1	1	1	1	1	1	1	1	1	1	3	1
1	1	30	2	1	3	1	2	1	1	1	2	1	1	1	1	0	2	1	1	1	1	1	1	1	1	1	1	1	1	1	0	0	1	1	1	1	1	1	1	0	0	0	1	0	1	0	0	2	1
1	2	40	2	1	1	1	1	1	2	1	1	1	1	1	1	1	1	1	1	1	1	1	1	1	1	1	0	0	1	1	0	0	1	1	1	1	0	0	1	1	1	0	1	0	1	1	1	1	1
1	2	40	2	1	3	2	1	1	2	0	3	1	1	1	1	1	2	1	1	1	1	1	0	1	1	0	0	0	1	1	0	0	1	1	1	1	0	0	1	0	0	0	1	0	1	1	0	2	1
2	1	42	1	1	3	3	2	1	1	1	2	0	0	0	1	1	1	0	0	0	1	0	1	0	0	1	0	0	1	1	0	0	1	0	0	0	0	1	0	0	0	1	0	0	1	0	0	1	1
2	1	34	1	1	3	1	2	1	1	1	3	1	1	1	0	0	3	0	0	0	0	1	1	0	0	0	0	1	0	0	1	0	0	1	0	1	0	0	1	1	1	0	0	1	0	1	1	2	1
2	1	35	2	1	3	3	2	1	1	1	2	1	0	0	0	0	1	1	1	1	0	0	1	1	1	1	0	1	0	0	0	0	1	0	0	0	0	1	0	0	1	0	0	1	0	0	0	0	0
2	1	28	3	1	3	3	2	1	1	1	1	0	0	0	1	0	2	0	0	0	1	0	1	0	0	1	0	0	1	1	1	1	0	1	0	1	1	0	0	0	0	0	0	0	0	1	0	2	1
2	1	38	2	1	3	1	2	1	1	1	2	1	0	0	1	0	0	0	0	1	0	0	1	0	0	1	0	0	1	0	0	0	0	0	1	0	1	0	0	1	0	0	1	1	1	0	0	4	1
2	1	38	2	1	3	2	2	1	1	2	1	1	1	1	1	1	1	0	0	0	0	0	0	0	0	1	0	0	0	0	0	1	0	0	0	1	1	1	1	0	1	0	0	1	0	0	1	1	0
2	2	41	2	1	3	3	2	1	2	1	3	0	0	1	1	0	1	0	1	0	0	1	0	0	1	0	0	0	0	0	0	0	1	0	0	1	0	0	1	0	1	1	0	1	0	0	0	3	0
2	1	35	1	1	3	1	1	1	1	1	2	0	1	1	0	1	0	0	0	0	1	0	0	0	1	0	0	0	1	0	0	0	1	0	0	0	1	0	0	0	0	0	0	1	0	0	0	0	1
2	1	28	2	1	3	1	2	1	1	2	2	1	1	0	0	1	0	0	0	1	0	0	0	0	1	0	0	0	1	0	1	0	0	1	0	1	0	0	1	0	0	1	0	0	1	0	0	1	0
2	1	36	2	1	3	2	2	1	1	1	2	0	1	0	1	0	2	1	0	0	1	0	0	1	0	1	0	0	1	0	1	1	0	1	0	1	0	0	1	0	0	0	0	0	0	0	0	1	1
2	1	32	1	1	3	3	1	1	1	1	2	0	1	1	1	1	0	1	1	1	0	0	1	1	1	1	0	1	0	0	0	1	0	0	0	0	1	0	0	0	0	1	0	0	0	1	0	4	0
2	2	36	2	1	3	1	2	1	2	1	0	1	1	0	1	0	0	1	0	0	1	0	0	1	0	0	1	0	0	0	0	0	0	1	0	1	0	0	1	0	0	0	0	0	0	0	0	0	1
2	2	38	2	1	3	2	1	1	2	1	1	0	1	0	1	0	0	1	0	0	0	0	1	0	0	0	1	0	0	1	1	0	0	1	0	0	0	1	0	0	1	0	0	1	0	0	1	4	1
2	1	38	2	1	3	1	1	1	1	1	3	1	0	0	1	0	3	0	0	1	0	0	0	0	1	0	0	0	1	0	0	0	0	0	1	1	1	0	0	0	0	0	0	0	0	1	0	2	0
2	1	35	2	1	3	2	2	1	1	1	0	1	0	1	1	1	4	1	0	0	0	0	1	0	0	0	1	0	0	1	0	1	0	0	0	0	1	0	0	1	0	0	1	1	1	0	0	3	0
2	2	35	2	1	3	3	2	1	2	1	2	0	1	1	0	1	1	1	0	0	1	0	0	1	1	1	0	0	0	1	1	0	0	1	0	0	1	0	0	1	0	0	1	1	1	0	0	2	0
2	2	42	2	1	3	1	2	1	2	1	4	1	1	1	1	0	0	0	0	0	1	0	0	0	1	0	0	0	1	0	0	0	1	0	0	1	1	0	0	0	0	0	0	0	0	1	0	2	0
2	2	33	2	1	3	3	2	1	2	1	3	0	0	0	0	0	1	1	1	0	0	1	1	0	0	1	0	0	1	1	1	1	1	0	1	1	0	0	1	0	0	1	0	0	1	0	0	0	1
2	2	33	2	1	3	1	1	1	2	1	2	0	0	0	0	1	0	0	0	1	0	0	1	1	1	0	0	0	1	1	0	0	0	0	0	0	0	1	0	0	1	0	0	0	1	0	1	1	0
2	2	28	1	1	3	1	2	1	2	1	4	1	0	1	1	1	1	1	0	0	0	0	1	0	0	0	1	0	0	1	0	0	1	1	0	1	0	0	1	0	0	1	0	0	0	0	0	2	1
2	1	36	3	1	3	2	1	1	1	1	1	1	0	0	0	1	0	1	0	0	1	0	1	1	0	0	1	0	1	1	1	0	0	1	0	1	1	0	0	0	0	0	1	0	1	0	0	1	0
2	2	39	1	1	3	1	1	1	2	1	2	0	1	0	1	0	2	1	0	0	1	0	0	1	0	0	1	0	0	0	1	1	0	0	1	0	0	1	0	0	0	0	0	0	0	0	1	2	0
2	1	31	2	1	3	3	2	1	1	1	0	0	1	0	1	1	2	1	0	0	0	0	1	0	0	0	1	0	0	1	0	1	0	1	1	1	0	0	1	0	0	0	0	0	0	0	0	1	0
2	2	39	2	1	3	3	1	1	2	1	2	1	0	0	1	1	3	0	0	0	0	0	0	1	0	0	1	0	0	1	1	0	0	1	0	1	1	1	1	0	1	0	0	1	1	0	0	3	0
2	2	30	1	1	3	1	2	1	2	1	0	1	1	0	1	1	2	0	0	0	0	0	0	0	0	1	0	0	1	1	0	0	1	0	0	0	0	1	0	0	1	0	0	1	0	0	1	2	1
2	2	41	2	1	3	2	2	1	2	1	1	0	1	0	0	0	1	0	1	0	0	1	0	0	1	0	0	0	0	0	0	1	1	1	0	1	1	1	0	0	1	0	0	1	0	0	1	0	0
2	1	37	2	1	3	3	1	1	1	1	0	0	0	0	1	0	4	0	0	1	0	1	0	0	1	0	0	0	0	0	1	0	0	1	0	0	0	1	0	0	1	0	0	0	0	0	0	0	0
2	2	31	2	1	3	3	1	1	2	1	1	0	0	0	1	0	2	0	0	1	0	1	1	0	1	0	0	1	0	0	0	1	0	0	0	0	1	0	0	1	0	0	1	0	0	0	0	1	0
2	2	35	2	1	3	3	2	1	2	2	2	1	1	1	0	0	0	0	0	0	1	0	0	0	1	0	0	0	1	0	0	1	0	0	1	1	1	1	0	0	1	0	0	1	0	0	1	2	0
2	2	27	3	1	3	1	1	1	2	1	4	0	0	0	1	0	4	1	0	1	0	0	1	0	0	1	1	0	0	1	0	0	0	0	0	0	0	1	0	0	0	1	0	0	1	0	0	0	1
2	1	30	2	1	3	1	2	1	1	2	1	1	0	0	1	0	1	1	0	1	1	1	0	1	0	1	0	0	0	1	1	1	0	1	0	0	1	0	0	0	0	0	0	1	0	0	0	3	0
2	1	34	3	1	3	3	1	1	1	2	3	0	1	1	1	1	0	0	1	1	1	0	0	1	0	1	1	0	1	0	1	0	0	0	1	0	1	0	0	0	1	0	0	1	0	0	1	3	0
2	2	31	1	1	3	1	2	1	2	2	2	1	1	0	1	0	1	1	0	0	1	1	1	0	0	1	0	0	0	0	0	1	0	0	0	0	0	0	0	0	0	0	0	1	0	0	0	4	0
2	2	31	2	1	3	2	2	1	2	1	0	0	0	1	1	1	4	0	0	0	0	1	0	0	1	0	0	1	1	1	0	0	1	1	1	1	0	0	1	0	0	1	0	0	0	1	0	2	0
2	1	30	1	1	3	1	1	1	1	2	3	0	1	0	1	0	3	0	0	0	0	1	1	0	0	1	0	1	0	0	0	1	1	0	0	0	0	1	1	1	0	0	0	1	1	1	0	2	0
2	2	32	1	1	3	1	2	1	2	1	3	0	0	1	1	0	2	0	1	1	1	0	1	0	1	0	0	1	0	0	0	0	1	0	0	1	1	1	1	0	1	0	0	1	0	0	1	1	0
2	1	36	2	1	3	1	2	1	1	1	4	0	0	1	1	0	4	0	1	0	0	1	0	0	0	0	1	0	0	0	1	0	0	1	0	0	1	0	0	0	1	0	0	1	0	0	1	4	1
2	2	29	1	1	3	1	2	1	2	1	4	0	1	1	0	0	0	0	0	0	1	0	0	0	1	0	0	1	0	0	1	1	0	1	0	1	0	0	1	0	0	1	0	0	0	0	0	1	0
2	1	29	2	1	3	1	1	1	1	1	3	1	1	1	1	1	1	1	1	0	0	1	1	0	0	1	0	0	1	1	1	1	1	0	1	1	1	0	0	0	0	0	1	0	1	0	0	2	1
2	2	35	2	1	3	3	2	1	2	1	2	0	0	0	1	1	1	1	0	0	0	0	1	0	0	0	1	0	0	1	0	0	1	0	0	0	0	0	1	0	0	1	0	0	1	0	0	1	1
2	2	28	3	1	3	2	1	1	2	1	0	1	0	1	0	0	2	1	0	0	1	0	0	1	0	1	0	0	1	0	0	1	0	1	0	0	1	0	0	1	0	0	1	0	1	1	0	3	1
2	2	27	3	1	3	2	1	1	2	1	1	0	1	1	1	1	4	0	1	0	0	0	0	0	0	0	0	0	0	0	1	0	0	1	0	0	1	0	0	0	0	1	0	0	0	1	0	1	0
2	2	30	2	1	3	2	2	1	2	1	1	1	0	0	1	1	4	1	0	0	1	0	0	1	0	0	1	0	0	1	0	0	0	0	1	0	1	0	0	1	0	0	1	0	0	0	0	0	0
2	1	35	2	1	3	1	2	1	1	1	0	0	0	0	0	0	3	0	1	0	0	1	0	0	1	0	0	0	0	0	0	0	1	0	0	0	0	1	0	0	1	0	0	0	0	0	0	2	0
2	1	41	2	1	3	1	1	1	1	1	0	0	0	1	1	0	3	1	0	0	1	0	0	1	0	1	0	0	1	0	1	0	0	0	0	0	0	1	0	0	1	1	1	1	0	1	0	4	1
2	1	36	2	1	3	3	2	1	1	1	1	0	0	1	0	1	2	0	1	0	0	1	0	0	1	0	0	0	0	0	1	0	0	1	0	1	1	1	0	1	0	1	0	0	1	0	0	1	0
2	1	35	2	1	3	1	2	1	1	1	2	0	0	0	0	0	0	0	0	1	0	1	0	0	1	0	0	0	0	0	1	0	0	1	0	0	0	0	1	0	0	0	0	1	0	0	0	3	0
2	1	33	1	1	3	1	2	1	1	1	2	0	1	0	0	1	3	0	1	1	1	0	1	0	1	0	0	1	0	0	0	1	1	0	0	0	0	1	0	0	1	0	0	1	0	0	1	1	0
2	2	28	2	1	3	1	2	1	2	1	2	1	0	0	0	0	2	1	0	0	1	0	1	1	0	0	1	0	1	1	1	0	0	1	0	0	1	0	0	1	0	0	1	0	1	1	0	4	1
2	1	34	2	1	3	2	2	1	1	2	1	1	0	1	0	1	2	1	0	1	0	1	0	0	1	0	0	0	0	0	0	1	1	1	0	0	0	1	1	1	0	0	0	1	1	1	0	4	1
2	1	38	2	1	3	2	1	1	1	1	2	1	0	1	1	0	0	0	1	1	1	0	1	0	1	1	1	0	0	0	0	0	0	0	1	0	0	1	0	0	1	0	0	1	0	0	1	2	1
2	2	34	2	1	3	3	2	1	2	1	3	1	0	0	0	1	1	0	0	1	0	0	0	0	1	0	0	0	1	0	0	0	0	0	0	1	0	0	1	0	1	1	0	1	0	0	0	2	1
2	2	31	1	1	3	1	2	1	2	2	4	1	1	0	0	0	1	1	0	0	1	1	1	0	0	1	0	0	0	0	1	1	0	1	0	1	0	0	1	0	0	1	0	0	1	0	0	2	0
2	2	40	1	1	3	1	2	1	2	2	1	0	0	0	1	1	1	1	0	1	1	0	0	1	0	0	0	1	0	0	0	1	0	0	1	1	1	1	1	0	1	0	0	1	1	0	0	2	0
2	1	35	1	1	3	2	1	1	1	1	3	1	1	0	1	0	3	0	0	1	0	0	1	0	0	1	0	0	1	0	0	0	1	0	0	0	1	0	0	0	1	0	0	1	0	0	1	2	0
2	1	34	2	1	3	2	1	1	1	1	0	1	1	1	0	1	2	0	1	0	0	1	0	0	0	0	1	0	0	0	0	1	0	0	1	1	1	0	0	0	0	1	0	0	0	1	0	3	1
2	1	40	1	1	3	1	2	1	1	1	3	0	1	0	0	1	4	0	0	1	0	1	1	0	1	0	0	1	0	0	1	1	1	1	0	0	0	1	0	0	0	1	1	0	1	0	0	4	0
2	1	40	2	1	3	3	2	1	1	1	3	1	1	0	1	0	3	0	0	1	0	1	0	0	1	0	0	0	0	0	0	0	0	1	0	0	1	1	1	0	1	0	1	0	0	1	0	1	0
2	2	29	2	1	3	3	2	1	2	1	1	1	0	0	0	1	1	0	0	0	1	0	0	0	1	0	0	0	1	0	0	0	0	1	0	1	0	0	1	0	0	1	0	0	0	1	0	0	0
2	1	38	2	1	3	3	2	1	1	1	4	1	0	0	0	0	1	0	0	1	0	1	0	0	1	0	0	0	0	0	0	0	0	0	0	1	0	1	0	0	1	0	1	1	0	0	1	0	0
2	1	41	2	1	3	2	2	1	1	1	0	0	0	0	1	0	0	1	1	0	0	0	0	1	0	0	0	0	0	1	0	0	1	1	0	1	0	0	1	0	0	1	1	1	0	0	1	1	0
2	2	38	1	1	3	1	1	1	2	2	2	1	0	1	0	1	2	0	0	1	0	0	1	0	0	1	0	0	1	0	1	1	0	0	1	1	0	1	0	0	1	0	1	1	0	0	1	2	0
2	2	36	2	1	3	1	2	1	2	2	1	1	1	1	1	1	2	0	1	0	0	0	1	0	0	1	0	0	0	0	0	1	1	1	0	0	0	1	0	0	0	1	1	1	0	1	0	0	1
2	2	36	2	1	3	3	1	1	2	1	0	0	0	0	1	1	2	1	0	0	1	0	0	1	0	0	1	0	0	1	0	1	0	0	0	0	0	1	0	0	1	0	0	1	0	0	0	3	1
2	2	36	2	1	3	2	1	1	2	1	3	0	1	0	0	0	1	0	0	1	0	1	0	0	1	0	0	0	0	0	0	0	0	0	1	1	0	1	0	0	0	0	1	0	0	0	1	3	0
2	2	41	1	1	3	1	1	1	2	1	0	1	1	1	1	0	0	1	0	0	0	0	1	0	0	0	1	0	0	1	1	1	1	0	1	1	0	0	1	0	0	0	0	0	0	0	0	0	0
1	2	45	2	1	3	2	1	1	2	1	0	1	1	1	1	1	0	0	0	0	0	0	0	0	0	0	0	0	0	0	0	0	0	0	0	0	0	0	0	0	0	0	0	0	0	0	0	0	0
1	2	33	2	1	3	2	1	1	2	1	1	0	1	1	1	1	1	1	1	1	1	1	1	1	1	1	1	1	1	1	1	1	1	1	1	1	1	1	1	1	1	1	1	1	1	1	1	0	1
1	2	53	2	2	2	1	1	1	2	1	1	1	1	0	0	1	1	1	1	1	1	1	1	1	1	0	0	0	1	0	0	0	1	1	0	0	0	0	0	0	0	0	1	0	1	1	0	0	1
1	2	34	2	1	3	2	1	1	2	2	1	0	0	1	1	1	1	1	0	1	1	1	0	0	0	0	0	0	0	0	1	0	1	0	1	0	0	0	0	0	0	0	1	0	0	1	0	0	0
1	1	36	2	1	3	2	1	1	1	1	2	1	0	1	0	1	1	1	1	1	1	1	1	1	1	1	1	1	1	1	1	1	1	1	1	1	1	1	1	1	1	0	0	1	1	1	0	0	0
1	2	49	2	1	3	1	1	1	2	0	0	1	1	1	1	1	1	1	1	1	1	1	1	1	1	1	0	0	1	1	1	0	1	1	1	0	0	0	0	1	1	0	1	0	1	1	1	1	1
2	2	39	2	1	3	1	2	1	2	1	2	0	1	0	1	1	3	1	0	1	0	0	1	0	0	1	0	0	1	0	1	0	0	1	0	0	1	0	0	0	0	1	0	0	0	1	0	1	0
2	2	42	1	1	1	1	1	1	2	1	1	0	1	0	0	1	4	1	1	0	1	0	1	0	0	1	0	0	1	0	0	0	1	0	0	0	0	0	0	0	0	1	0	0	1	0	1	0	0
2	2	39	1	1	3	1	2	1	2	1	0	1	0	1	0	0	2	1	0	1	0	0	1	0	0	0	1	0	1	0	0	1	0	0	0	0	0	1	0	0	0	1	0	0	1	0	0	1	0
2	2	24	3	1	3	3	2	1	2	2	4	0	0	1	0	1	3	1	0	0	1	0	0	1	1	0	0	1	1	1	0	0	1	1	0	1	0	0	0	0	0	0	0	0	0	0	0	2	0
2	1	38	2	1	1	1	2	1	1	1	1	0	1	0	0	0	0	0	0	0	0	1	0	0	1	0	0	0	0	0	0	0	1	0	0	0	0	0	0	0	0	1	0	0	1	0	0	0	1
2	2	36	2	1	3	1	2	1	2	1	1	0	1	1	1	0	2	0	0	1	0	0	0	0	0	1	0	0	1	0	0	1	0	0	0	0	0	0	0	1	0	0	0	0	1	0	0	1	0
2	2	38	1	1	1	1	2	1	2	1	4	1	1	0	1	1	1	0	1	0	0	1	0	0	1	0	0	1	0	0	0	0	0	0	1	0	0	0	0	0	0	0	0	0	0	0	0	1	0
2	1	30	2	1	3	1	1	1	1	2	2	0	0	1	1	0	2	0	0	1	1	1	0	0	1	0	1	1	0	0	0	0	0	0	0	0	0	1	1	0	1	0	0	1	0	0	1	3	0
2	2	28	1	1	3	1	1	1	2	1	2	0	1	1	1	0	2	0	0	1	0	1	1	0	0	0	1	0	0	0	0	1	0	0	0	0	1	0	0	0	0	0	0	0	0	0	0	1	0
2	2	40	2	1	3	2	2	1	2	1	1	0	0	0	1	0	3	0	0	0	0	1	0	0	1	0	0	0	0	1	0	0	0	0	0	0	1	0	0	1	0	0	1	1	1	0	0	1	1
2	2	33	1	1	1	2	2	1	2	1	4	1	0	0	0	0	1	0	0	0	1	0	0	0	1	0	0	1	0	0	0	0	1	0	0	0	1	0	0	0	0	1	0	0	0	1	0	4	0
2	2	35	2	1	3	1	2	1	2	1	0	1	0	1	1	0	3	0	0	1	0	0	0	0	0	0	0	0	0	0	0	0	0	1	0	0	0	1	0	0	0	0	0	0	0	1	0	0	1
2	2	41	2	1	1	1	1	1	2	1	0	0	0	1	1	0	3	0	1	0	0	0	0	0	0	0	1	0	0	0	0	0	0	0	0	1	0	0	0	1	1	1	0	1	0	1	0	1	1
2	1	28	1	1	3	3	1	1	1	1	3	0	1	1	0	0	1	0	0	1	0	0	0	1	1	0	1	0	0	1	0	0	0	0	1	1	0	0	0	1	1	1	0	1	0	1	0	1	0
2	1	29	2	1	1	3	2	1	1	1	2	0	1	0	1	1	4	0	0	0	1	0	0	0	1	0	0	1	1	1	0	0	1	0	0	1	0	0	1	0	0	0	1	1	0	0	0	1	0
2	1	39	2	2	2	2	2	1	1	1	3	0	1	1	1	0	1	1	1	1	0	1	0	1	1	1	0	1	0	0	0	1	0	0	1	0	1	0	0	1	0	0	1	0	0	1	0	1	0
2	2	30	2	1	3	1	2	1	2	1	2	0	1	0	0	1	0	0	0	0	0	1	1	0	1	0	1	0	0	1	0	1	0	0	1	0	0	0	0	1	0	0	1	0	0	1	0	0	0
2	2	36	2	1	3	1	1	1	2	1	3	1	0	0	1	1	0	1	1	0	0	1	0	1	1	1	1	0	0	1	1	0	0	0	1	1	0	0	0	0	0	0	0	0	0	0	0	2	0
2	1	26	2	1	3	1	1	1	1	1	0	0	1	0	1	0	2	0	0	1	0	0	0	1	1	0	0	0	0	1	1	1	1	0	1	0	1	0	0	1	0	0	1	0	0	1	0	4	0
2	1	34	1	1	3	1	2	1	1	1	2	1	1	0	1	1	3	0	0	0	1	0	0	0	1	0	0	1	0	0	0	0	0	1	0	1	0	0	0	1	1	1	0	1	0	1	0	4	1
2	1	25	1	1	3	2	2	1	1	1	0	0	1	0	0	0	1	0	0	0	1	0	0	1	0	0	1	1	1	0	0	0	0	1	0	0	0	0	0	0	0	1	0	0	1	0	1	3	1
2	1	41	2	1	3	1	2	1	1	1	1	1	1	1	0	0	2	1	0	0	1	0	0	1	0	0	0	0	1	0	0	0	0	0	1	0	0	1	0	0	1	0	0	1	1	1	0	2	0
2	2	30	2	1	3	1	2	1	2	1	2	1	1	0	1	0	2	0	0	0	1	0	0	1	0	0	1	1	1	0	1	0	0	1	0	1	0	1	0	0	1	1	0	0	0	0	0	0	0
2	1	30	2	1	3	1	1	1	1	1	2	0	1	0	1	0	1	0	1	0	1	1	1	0	1	0	0	0	0	0	0	0	0	0	0	0	0	0	0	0	0	0	0	0	1	0	0	4	0
2	1	31	2	1	1	1	2	1	1	1	1	0	1	0	0	1	4	0	1	0	0	1	0	0	1	0	0	1	0	0	0	0	0	0	0	0	0	1	1	0	1	0	0	1	0	0	1	3	0
2	1	35	1	1	3	1	1	1	1	1	0	1	1	1	1	0	4	0	0	1	0	0	0	1	1	0	0	0	0	1	0	1	0	0	1	1	0	0	1	0	0	0	0	0	1	0	0	2	0
1	2	40	1	1	3	1	2	1	2	1	2	0	0	0	0	1	1	1	0	1	0	0	1	0	0	1	0	0	1	0	0	0	1	0	0	1	0	0	0	0	0	0	0	0	0	0	0	0	1
2	2	42	2	1	3	1	1	1	2	1	3	0	1	1	1	0	4	0	0	0	0	1	1	0	1	0	1	0	0	1	0	0	0	1	0	1	0	0	1	0	0	0	1	0	1	1	0	2	1
2	2	32	2	1	3	2	2	1	2	1	1	0	1	1	1	1	2	1	1	0	1	0	0	1	0	0	0	0	1	0	0	0	1	0	0	0	0	1	0	0	1	0	0	0	0	0	0	1	1
2	1	26	2	1	1	1	2	1	1	1	3	0	0	0	1	1	0	0	0	1	1	0	0	1	0	0	1	0	0	1	0	0	0	0	0	1	0	0	1	0	0	1	0	0	0	1	0	4	0
2	2	27	1	1	3	2	2	1	2	1	2	0	1	0	1	0	4	0	0	0	1	0	1	0	0	1	0	0	1	0	0	0	1	1	0	0	1	1	0	0	1	0	1	0	0	1	0	1	0
2	2	37	3	1	3	2	2	1	2	1	0	0	1	1	1	0	2	0	1	0	0	1	1	1	0	1	0	1	1	1	0	0	1	0	0	1	0	0	0	1	0	0	1	0	0	1	0	2	1
2	1	39	2	1	3	1	1	1	1	1	0	1	1	1	0	0	2	1	0	0	1	0	0	1	0	0	0	0	1	0	0	0	1	0	0	0	0	1	1	0	1	0	0	1	0	0	1	1	0
2	1	41	1	1	3	1	2	1	1	2	2	0	1	1	1	0	3	0	0	1	1	1	1	0	1	0	0	0	0	0	0	1	0	0	1	1	0	0	1	0	0	0	0	0	1	0	0	0	0
2	2	35	2	1	3	1	1	1	2	2	1	1	1	1	1	0	0	1	0	0	1	0	0	1	0	0	1	0	0	1	0	0	0	0	1	1	0	0	1	0	0	0	1	1	0	0	0	2	1
2	2	36	2	1	3	2	1	1	2	1	2	0	1	0	1	0	0	0	0	0	1	0	0	0	0	0	1	0	0	1	0	0	1	0	0	0	0	1	1	1	0	0	1	1	1	1	0	3	0
2	1	40	1	1	3	1	1	1	1	1	3	1	0	1	0	0	1	1	0	0	1	1	1	0	0	1	0	0	1	0	1	0	0	1	0	0	0	0	0	0	0	0	0	1	0	0	1	3	0
2	1	40	1	1	3	1	1	1	1	1	1	1	0	1	1	0	4	1	1	0	0	1	0	1	1	0	0	0	1	0	1	0	0	1	0	0	1	0	0	1	0	0	0	1	0	0	1	4	0
2	1	33	3	1	3	2	2	1	1	1	1	0	1	0	1	0	2	0	0	0	0	1	0	0	1	0	0	0	0	0	1	0	0	1	1	0	0	0	0	0	0	0	1	0	0	1	0	4	0
2	1	28	2	1	3	2	2	1	1	1	0	1	0	1	1	1	0	0	1	1	0	1	0	0	1	0	0	0	0	1	0	0	1	0	0	0	0	0	0	0	0	0	1	0	0	1	0	1	0
2	1	41	2	1	3	1	1	1	1	1	2	1	0	1	1	1	2	0	0	1	1	0	1	0	0	0	0	1	0	0	0	0	1	0	0	1	0	0	1	0	0	1	0	1	1	0	0	1	0
2	2	26	2	1	1	1	2	1	2	1	4	0	1	1	0	0	1	0	0	1	1	1	0	0	0	0	0	0	0	0	0	0	0	0	0	0	1	1	0	0	1	0	0	1	0	0	0	4	0
2	2	24	2	1	3	1	1	1	2	1	1	0	1	0	1	0	1	0	0	0	0	0	0	1	0	1	0	0	1	0	0	0	1	0	0	0	0	0	0	0	0	1	0	0	1	0	0	3	0
2	2	40	2	1	3	1	1	1	2	2	2	1	1	0	1	0	4	0	0	0	0	1	0	0	1	0	0	1	0	0	0	0	1	0	0	0	0	1	1	1	0	0	1	1	1	1	0	1	0
2	1	42	2	1	3	1	2	1	1	1	3	1	1	0	1	1	4	0	1	0	0	0	1	0	0	0	1	1	0	1	0	0	1	0	0	0	1	0	0	0	0	0	1	0	0	1	0	2	0
2	2	38	1	1	3	1	1	1	2	2	0	0	1	1	1	0	3	0	0	0	0	1	0	0	1	0	0	1	0	0	0	1	0	0	1	1	0	0	0	0	1	0	0	0	1	0	0	0	1
2	2	28	2	1	3	1	1	1	2	1	1	0	0	1	0	0	0	1	0	0	1	0	0	1	0	0	1	0	0	1	0	0	0	1	0	1	0	0	1	0	0	0	1	0	1	1	0	2	1
2	1	28	2	1	3	2	2	1	1	2	2	1	0	1	1	1	1	0	1	0	0	1	0	0	1	0	0	1	0	0	0	0	1	0	0	0	0	1	0	1	0	0	1	0	0	1	0	4	0
2	1	38	2	1	1	2	2	1	1	1	0	1	1	1	1	0	2	0	0	1	1	0	0	0	0	0	0	0	0	0	1	1	0	0	1	0	0	1	1	0	1	0	0	1	0	0	1	0	1
2	2	28	2	2	2	1	2	1	2	1	2	1	1	0	1	1	1	0	0	1	1	1	0	0	0	0	0	0	0	0	0	1	1	1	0	0	1	1	0	0	1	0	0	1	0	0	0	2	0
2	2	38	1	1	3	1	1	1	2	1	1	0	1	1	0	0	1	0	0	1	0	0	0	1	1	0	0	0	0	1	1	0	1	1	1	0	1	0	0	0	0	0	1	0	0	1	0	2	0
2	1	26	1	1	3	1	2	1	1	1	0	0	1	0	1	0	3	0	0	0	0	1	0	0	0	1	0	0	1	0	0	0	0	1	0	1	0	0	0	1	0	0	1	0	0	0	0	4	0
2	2	37	1	1	3	1	1	1	2	1	4	1	0	0	1	0	1	0	0	1	0	0	1	1	0	0	0	0	0	0	0	0	1	0	0	1	0	0	0	0	0	0	0	0	0	0	0	2	0
2	2	39	1	1	3	1	2	1	2	2	1	1	0	0	0	1	1	0	0	1	0	0	1	0	0	1	0	0	1	0	1	0	0	1	0	1	0	0	1	0	1	0	0	1	0	0	1	3	0
2	2	25	1	1	3	3	2	1	2	1	1	0	1	0	0	1	1	1	0	0	1	0	0	1	1	1	0	1	0	1	0	1	1	1	0	1	0	0	0	1	0	0	1	0	0	1	0	2	0
2	1	33	1	1	3	1	1	1	1	1	1	0	1	0	1	1	0	0	0	1	1	0	1	0	0	0	0	1	0	0	0	0	1	0	0	0	1	0	0	0	0	1	0	0	0	1	0	1	0
2	1	40	2	1	3	2	2	1	1	1	0	0	0	1	0	0	1	0	0	1	0	0	0	0	0	1	0	0	0	1	1	0	1	1	1	0	0	1	0	0	0	0	0	1	0	0	1	0	0
2	2	33	1	1	3	3	2	1	2	1	1	1	1	0	1	0	3	0	1	0	0	1	0	0	1	0	0	1	0	0	0	0	0	0	1	0	1	0	0	1	0	0	1	0	0	1	0	4	0
2	1	40	2	1	3	2	1	1	1	2	3	0	1	0	0	0	3	1	0	0	1	0	0	0	0	1	0	0	0	1	1	0	1	0	0	0	0	0	0	0	0	1	0	0	1	0	0	0	0
2	2	36	2	1	1	1	1	1	2	1	3	1	0	1	1	0	4	0	0	1	1	1	1	0	1	0	0	0	0	0	0	0	0	0	1	0	0	0	0	0	0	0	0	1	0	0	0	4	0
2	2	31	2	1	3	1	2	1	2	1	4	0	1	1	0	1	1	1	0	0	1	0	0	1	1	0	0	1	1	1	1	0	0	0	0	1	1	0	0	1	0	0	1	0	0	1	0	2	0
2	2	24	2	1	3	2	2	1	2	1	2	0	1	1	1	0	4	1	1	0	0	1	0	0	1	0	0	1	1	1	0	0	1	0	0	0	1	0	0	1	0	0	0	0	0	1	0	1	0
2	1	30	1	1	1	1	2	1	1	1	1	0	0	0	0	0	1	1	0	1	0	0	1	0	0	1	0	0	1	0	0	1	0	0	1	0	0	1	0	1	0	0	1	0	0	1	0	0	1
1	2	34	1	1	3	3	1	1	2	2	0	1	1	1	1	1	1	1	1	1	1	1	1	1	1	1	1	1	1	1	1	1	1	1	1	1	1	1	1	1	1	1	1	1	1	1	1	1	1
1	2	37	1	1	3	1	1	1	2	1	0	1	1	1	0	1	0	0	0	0	0	1	0	0	0	0	0	0	0	0	0	0	0	0	0	0	0	0	0	0	0	0	0	0	0	0	0	0	0
1	2	38	2	1	3	1	2	1	2	1	0	1	1	1	0	1	0	1	0	1	0	1	1	0	1	1	1	1	1	1	0	0	1	1	1	1	0	0	1	0	1	1	1	0	1	1	0	0	0
1	2	32	2	1	3	1	1	1	2	1	1	1	1	1	1	1	1	1	1	1	0	1	0	1	1	1	1	1	1	1	0	1	1	1	1	1	0	1	1	1	1	0	1	1	1	1	0	1	1
1	1	35	2	1	1	1	1	1	1	2	2	1	1	1	1	1	2	1	1	1	1	1	1	1	1	0	1	1	1	1	1	1	1	1	1	1	0	0	1	1	1	1	1	0	0	0	1	2	1
1	2	31	3	1	1	2	1	1	2	1	2	1	1	1	1	1	2	1	1	1	1	1	0	1	1	0	0	0	0	1	0	0	0	1	1	1	0	1	0	0	0	0	1	1	1	1	0	2	0
1	1	50	2	1	3	2	1	1	1	0	0	1	1	1	1	0	0	1	0	0	0	0	0	0	0	0	0	0	0	0	0	0	0	0	0	0	0	0	0	0	0	0	0	0	0	0	0	0	0
1	2	31	1	1	3	3	1	1	2	2	1	1	0	1	1	1	0	1	1	1	1	1	1	1	1	1	1	1	1	1	0	0	1	1	1	1	0	0	0	1	1	0	1	1	1	1	1	1	0
1	2	53	1	1	1	1	1	1	2	1	2	0	1	1	1	1	2	1	1	1	1	1	1	1	1	1	1	1	1	1	0	1	0	1	1	1	0	0	1	0	0	0	1	1	1	1	0	2	0
1	1	53	1	1	3	1	1	1	1	0	1	1	1	1	1	1	1	1	1	0	0	1	0	0	0	0	0	0	0	1	0	0	1	0	1	0	0	0	0	0	0	0	1	0	1	1	0	0	1
1	2	50	1	1	3	1	1	1	2	0	1	1	0	1	1	0	1	1	1	0	1	1	0	1	0	0	0	0	0	0	0	0	1	1	1	1	0	1	1	1	1	0	1	0	1	1	0	1	1
1	2	52	2	1	1	1	1	1	2	0	1	1	1	1	1	1	1	1	1	1	1	1	1	1	1	1	1	1	1	1	1	0	0	1	1	1	1	1	1	1	1	0	1	0	1	1	0	1	1
1	1	36	1	1	3	1	1	1	1	2	1	1	1	1	1	1	0	1	1	1	1	1	1	1	1	1	0	0	0	0	0	0	0	1	1	0	0	0	0	0	0	0	0	0	0	0	0	0	0
1	1	55	1	1	3	2	1	1	1	0	1	1	1	1	1	1	2	1	0	0	1	1	1	1	1	1	1	1	1	1	1	1	1	1	1	1	0	0	0	0	1	0	0	0	1	0	0	2	1
1	2	52	2	1	3	2	1	1	2	0	2	1	1	1	1	1	1	1	1	1	1	1	1	1	1	1	1	1	1	1	1	1	1	1	1	1	1	1	1	1	1	0	1	1	1	1	1	0	0
1	2	52	1	1	3	1	1	1	2	0	2	1	1	1	1	1	1	1	0	0	0	0	0	0	0	0	0	0	0	0	0	0	0	0	1	1	0	0	0	1	0	0	0	1	0	0	0	1	0
1	1	26	3	1	1	1	1	1	1	1	2	1	1	1	1	0	0	1	1	1	1	1	1	1	1	1	1	1	0	1	0	0	0	0	0	0	0	0	0	0	0	0	0	0	0	0	0	1	0
1	1	36	3	1	3	1	1	1	1	2	0	1	0	1	1	1	0	1	1	0	0	0	0	0	0	0	0	0	0	0	0	0	0	1	1	0	0	1	0	1	1	0	1	0	1	1	0	0	0
1	1	54	1	1	3	1	1	1	1	0	1	1	1	1	1	1	1	1	1	1	1	1	1	1	1	1	1	0	1	1	1	1	1	1	1	1	1	1	1	1	1	1	1	1	1	1	1	1	1
1	2	53	1	1	1	2	1	1	2	0	2	1	1	1	1	1	2	1	1	1	1	1	0	0	1	1	0	0	1	0	0	1	1	1	1	1	1	1	1	1	1	1	1	1	1	1	0	2	1
1	1	56	1	1	3	2	1	1	1	1	0	1	1	1	1	0	0	1	1	0	1	1	0	0	0	0	1	1	0	0	0	0	0	0	0	1	0	0	0	0	0	0	0	0	0	0	0	0	1
1	1	46	1	1	3	1	1	1	1	1	2	1	1	1	1	1	1	1	0	1	1	1	1	1	1	0	0	0	0	0	1	1	1	1	1	0	0	1	0	1	0	0	1	0	1	1	0	1	1
1	2	48	2	1	3	1	1	1	2	0	0	1	1	1	1	1	1	1	1	1	1	1	1	1	1	1	0	0	1	1	0	1	0	1	0	1	0	0	1	0	1	0	1	1	1	1	0	1	1
1	2	44	2	1	1	1	1	1	2	1	2	1	0	1	1	1	2	1	1	1	1	1	1	1	1	0	0	0	1	1	0	0	1	1	1	0	0	0	0	0	0	0	0	0	0	0	0	1	0
1	2	52	1	1	1	1	1	1	2	1	2	1	1	1	1	0	2	1	1	1	1	1	1	1	1	1	1	1	1	1	1	1	1	1	1	1	0	1	0	1	1	1	1	1	1	0	1	2	1
1	1	52	1	1	3	1	1	1	1	1	1	1	1	1	1	0	1	1	1	1	1	1	1	1	1	1	1	1	1	1	1	1	1	1	1	1	1	1	1	1	1	1	1	1	1	1	1	1	1
1	1	52	1	1	3	1	2	1	1	1	2	1	1	1	1	0	2	1	1	1	1	0	1	1	1	1	1	0	1	1	0	0	1	1	1	1	0	1	0	1	1	0	1	1	1	1	0	2	1
2	1	46	1	1	3	2	1	1	1	1	0	1	1	0	1	1	0	0	0	0	0	1	0	0	1	1	0	0	1	1	0	0	0	0	0	0	0	0	0	0	0	0	0	0	0	0	0	0	1
1	1	53	1	1	3	1	1	1	1	2	0	0	0	1	0	1	0	1	0	1	1	0	0	1	1	1	0	0	1	0	0	1	0	1	0	1	1	1	0	0	1	1	0	1	1	0	0	0	1
1	1	50	2	1	3	1	1	1	1	1	1	1	1	1	1	1	0	1	0	1	1	1	1	1	1	1	0	0	1	0	1	1	1	1	1	1	0	0	1	1	0	1	1	0	1	0	0	2	1
2	1	51	1	1	3	1	1	1	1	1	0	1	1	1	1	0	0	1	1	1	1	1	1	1	1	1	1	1	1	1	1	1	1	1	1	1	1	1	1	1	1	1	1	1	1	1	1	0	1
1	1	47	1	1	3	1	1	1	1	1	0	1	1	1	1	1	0	1	1	1	1	1	1	1	1	1	1	1	1	1	0	0	1	1	0	0	0	0	1	0	1	0	0	0	0	1	0	0	0
1	2	27	1	1	3	1	1	1	2	1	1	1	1	1	1	1	1	1	1	1	1	1	1	1	1	0	0	0	0	0	0	0	0	1	1	1	0	0	0	0	1	0	1	0	1	1	0	1	0
1	1	52	1	1	3	1	1	1	1	3	0	0	1	0	0	1	0	0	0	1	0	0	0	0	0	0	1	0	0	0	0	0	0	0	0	0	0	0	0	0	0	0	0	0	0	0	0	0	0
1	2	40	1	1	3	1	1	1	2	1	0	1	1	1	1	0	0	0	0	0	0	0	0	0	0	0	0	0	0	0	0	0	0	0	0	0	0	0	0	0	0	0	0	0	0	0	0	0	0
1	2	36	1	1	3	1	1	1	2	2	1	1	1	1	0	0	1	1	0	1	1	1	1	1	1	1	1	1	1	1	1	1	1	1	1	1	0	1	1	1	1	1	1	1	1	1	1	0	1
1	1	51	1	1	3	1	1	1	1	2	0	1	1	1	1	1	0	1	1	0	0	1	0	0	0	0	1	0	0	0	0	0	0	1	0	1	1	0	1	0	1	0	1	1	0	0	0	0	0
1	1	57	1	1	3	1	1	1	1	2	2	1	1	1	1	1	1	1	1	1	1	1	1	1	1	1	1	1	1	1	1	1	1	1	0	1	0	1	1	1	1	1	1	1	0	0	0	1	1
1	1	42	3	1	3	2	1	1	1	2	1	1	1	1	1	1	1	1	1	1	1	1	1	1	1	1	0	0	0	0	1	1	1	1	1	1	0	0	1	1	0	0	1	0	1	1	1	1	1
1	2	35	1	1	3	1	1	1	2	2	0	1	1	1	1	1	0	0	0	0	0	0	0	0	0	0	0	0	0	0	0	0	0	0	0	0	0	0	0	0	0	0	0	0	0	0	0	0	0
1	2	48	1	1	3	1	1	1	2	0	1	0	1	0	0	1	2	1	1	1	1	1	0	0	0	0	0	0	0	0	0	1	1	1	0	1	1	1	1	1	1	1	1	0	0	0	0	1	1
1	2	56	1	2	2	1	1	1	2	0	0	1	1	1	1	0	0	1	0	0	0	0	0	0	0	0	0	0	0	0	0	0	0	0	0	0	0	0	0	0	0	0	0	0	0	0	0	0	0
1	2	35	2	1	1	2	1	1	2	2	2	1	0	1	1	1	1	1	1	1	1	1	1	1	1	1	0	0	1	1	0	0	1	1	1	1	1	1	1	1	1	1	1	1	1	1	0	1	1
1	2	46	1	1	3	1	1	1	2	0	4	1	1	1	1	1	4	1	1	1	1	1	1	1	1	1	1	1	1	1	1	1	1	1	1	0	0	0	0	0	0	0	0	0	0	0	0	4	1
1	1	46	1	1	3	1	1	1	1	1	2	1	1	1	1	1	2	1	1	1	1	1	1	1	1	1	1	1	1	1	1	1	1	1	1	1	1	1	1	1	1	1	1	1	1	1	1	2	1
2	2	51	1	2	2	2	1	1	2	0	2	1	0	0	0	1	2	1	0	0	0	1	0	0	0	0	0	0	0	0	0	0	0	0	1	1	0	0	0	1	0	0	0	0	0	1	0	2	0
1	2	34	2	1	3	1	1	1	2	1	1	0	0	0	0	1	0	1	0	1	0	1	1	0	1	0	0	0	1	0	0	0	0	0	0	0	0	0	0	0	0	0	0	0	1	0	0	0	0
1	1	42	1	1	1	1	1	1	1	3	1	0	1	1	0	1	2	1	1	1	1	0	1	1	1	1	0	0	1	1	0	0	1	1	1	1	1	1	1	0	1	1	1	0	1	1	0	0	1
1	2	32	2	1	3	1	1	1	2	2	2	1	1	1	1	1	1	1	1	1	1	1	1	1	1	1	0	0	1	1	0	0	1	0	1	1	0	0	1	0	1	1	1	1	1	1	1	1	0
1	2	52	2	1	3	2	1	1	2	0	2	1	1	0	1	1	1	1	1	1	1	1	1	1	1	1	0	0	1	1	0	0	0	1	1	1	0	1	0	1	1	0	1	0	1	1	0	1	1
1	2	31	2	1	1	1	1	1	2	1	1	1	1	1	1	1	1	1	1	1	1	1	1	1	1	1	1	1	1	1	1	1	0	0	1	1	0	0	0	1	0	0	1	0	0	1	0	0	0
1	2	32	1	1	1	1	1	1	2	2	1	1	1	1	1	0	1	1	0	1	0	0	0	0	0	1	1	0	0	0	0	0	0	0	0	0	0	0	0	0	0	0	0	0	0	0	0	1	0
1	1	35	1	1	3	1	1	1	1	1	1	1	1	1	1	1	1	1	1	1	1	1	1	1	1	1	1	1	1	1	1	1	1	1	1	1	1	1	1	1	1	1	1	1	1	1	1	1	1
1	1	53	1	1	3	1	1	1	1	0	0	0	1	0	0	1	1	1	0	1	0	1	0	0	0	0	0	0	0	0	1	0	0	1	0	1	0	0	0	0	0	0	0	0	0	0	0	0	0
1	2	40	2	1	1	2	1	1	2	2	3	1	1	1	1	1	2	1	1	1	1	1	1	1	1	1	0	0	1	1	1	1	1	1	1	1	1	1	1	1	1	0	1	0	1	1	0	2	1
1	1	52	1	1	1	1	1	1	1	1	4	1	1	1	1	0	4	1	1	1	1	1	1	1	1	1	1	1	1	1	1	1	1	1	1	1	1	1	1	1	1	1	1	1	1	1	1	4	1
1	2	47	1	1	3	1	1	1	2	2	1	1	1	1	1	1	1	1	0	1	0	1	1	0	1	0	0	0	0	0	0	0	0	0	0	0	0	0	0	0	0	0	0	0	0	0	0	2	1
1	1	55	1	1	3	1	1	1	1	0	0	1	1	1	1	0	1	0	0	0	0	0	0	0	0	1	0	0	0	0	0	0	0	0	0	0	0	0	0	0	0	0	0	0	0	0	0	1	0
1	2	46	1	1	3	1	1	1	2	1	1	0	0	1	1	0	1	1	0	1	0	0	0	0	1	1	1	0	0	0	0	1	0	0	0	1	0	0	0	0	0	0	0	0	1	0	0	1	1
1	2	35	2	1	1	1	1	1	2	1	2	1	0	1	1	1	2	1	1	1	1	1	1	1	1	1	0	0	1	1	1	1	1	1	1	1	1	1	1	1	1	1	1	1	1	1	1	2	1
1	2	27	2	1	1	1	1	1	2	1	2	1	1	1	1	0	1	1	1	1	1	1	1	1	1	1	1	0	1	1	1	1	1	1	1	1	0	1	1	1	0	0	1	1	1	1	0	2	1
1	2	46	2	1	1	2	1	1	2	0	2	1	1	1	1	0	1	1	1	1	1	1	1	1	1	0	0	1	1	1	0	1	1	1	1	1	0	0	0	0	0	0	1	0	0	1	0	1	1
1	1	46	2	1	3	1	1	1	1	1	2	1	0	1	1	1	1	1	1	1	1	1	0	1	1	0	0	0	1	0	1	1	1	1	1	1	1	1	1	1	1	1	1	1	1	1	1	2	1
1	2	52	2	1	1	1	1	1	2	1	2	1	1	1	1	1	2	1	1	1	1	1	1	1	1	1	1	1	1	1	1	1	1	1	1	1	1	1	1	1	1	1	1	1	1	1	1	2	1
1	1	46	2	1	3	1	2	1	1	0	0	1	1	1	1	0	0	1	1	1	1	1	1	1	1	1	1	1	1	1	1	1	1	1	1	1	1	1	1	1	1	1	1	1	1	1	1	1	1
1	2	46	2	1	3	1	2	1	2	0	0	1	1	1	1	1	0	0	0	0	0	0	0	0	0	0	0	0	0	0	0	0	0	0	0	0	0	0	0	0	0	0	0	0	0	0	0	0	0
1	1	47	2	1	3	2	1	1	1	0	0	1	1	1	1	0	0	1	1	1	1	1	1	1	1	1	1	1	1	1	1	1	1	1	1	1	1	1	1	1	1	1	1	1	1	1	1	0	1
1	2	40	1	1	3	1	2	1	2	1	0	1	1	1	1	1	0	1	1	1	1	1	0	1	0	0	0	0	0	0	1	1	1	1	1	1	0	0	1	1	1	0	0	0	1	1	0	0	0
1	2	45	2	1	3	1	2	1	2	1	1	1	1	1	1	1	0	1	1	1	1	1	1	1	1	1	1	1	1	1	0	0	1	1	1	0	0	0	0	0	0	0	1	1	1	1	1	0	0
1	2	33	1	2	2	1	2	1	2	2	1	1	0	1	1	1	1	1	0	1	1	0	0	1	1	1	1	0	1	0	0	1	1	0	1	1	0	0	0	1	1	0	0	0	1	1	1	1	1
1	2	32	1	1	3	1	2	1	2	1	0	1	1	1	1	1	0	1	1	1	1	1	1	1	1	1	1	1	1	1	0	1	1	1	1	1	0	0	1	1	1	0	1	0	1	1	1	0	1
1	1	42	2	1	3	1	2	1	1	1	1	1	0	1	1	1	1	1	1	1	1	1	0	0	0	0	0	0	0	0	0	0	0	0	0	1	0	0	0	0	1	0	0	0	0	0	0	1	0
1	1	40	1	1	3	1	2	1	1	2	0	1	1	1	1	0	0	1	1	1	1	1	1	1	1	1	1	1	1	1	1	1	1	1	1	1	1	1	1	1	1	1	1	1	1	1	1	2	1
1	2	42	2	1	3	1	2	1	2	0	0	1	1	1	0	1	0	1	0	1	0	1	0	1	1	1	1	0	1	1	1	1	0	1	0	0	0	0	0	1	0	0	0	0	1	0	0	0	0
1	2	35	1	2	2	1	2	1	2	2	1	1	1	1	1	1	1	1	1	1	1	1	1	1	1	1	1	1	1	1	0	0	1	1	1	1	1	1	1	1	1	1	1	1	1	1	1	2	0
1	1	40	2	1	3	1	2	1	1	1	0	1	1	1	1	0	0	1	1	1	1	1	1	1	1	1	1	1	1	0	0	0	0	0	0	0	0	0	0	0	0	0	0	0	0	0	0	0	0
1	2	35	2	1	3	2	2	1	2	1	2	1	1	1	1	1	1	1	1	1	1	1	1	1	1	1	1	1	1	1	1	1	0	1	1	1	0	0	1	1	1	1	0	0	0	0	0	1	1
1	2	28	1	2	2	1	2	1	3	2	0	1	1	1	0	1	0	1	0	1	0	0	0	0	0	0	0	0	0	0	0	0	0	0	0	0	0	0	0	0	0	0	0	0	0	0	0	0	0
1	2	32	2	1	3	1	2	1	2	2	1	1	1	1	1	1	0	1	1	1	1	1	1	1	1	1	1	1	1	1	1	1	1	1	1	1	1	1	1	1	1	1	1	1	1	1	1	0	1
1	2	32	2	1	3	1	2	1	2	1	1	1	1	1	1	1	1	1	1	1	1	1	1	1	1	1	1	1	1	1	0	0	0	1	1	1	0	0	0	0	0	0	1	0	0	1	0	0	1
1	2	35	2	1	3	1	2	1	2	2	1	1	1	1	1	1	1	1	0	0	0	0	0	0	0	0	0	0	0	0	1	1	0	0	0	0	0	0	0	0	0	0	0	0	0	0	0	1	0
1	2	41	2	1	3	1	2	1	2	3	1	1	1	0	0	1	1	1	1	1	1	1	0	0	1	1	0	0	0	0	0	0	1	1	1	1	0	0	0	0	0	0	1	1	1	1	0	0	1
1	2	50	1	1	1	1	1	1	2	1	1	1	1	1	1	1	2	1	1	1	1	1	1	1	1	1	1	1	1	1	1	1	1	1	1	1	1	1	1	1	1	1	1	1	1	1	1	1	1
1	1	56	1	1	3	1	1	1	1	0	0	0	0	0	0	1	0	0	0	0	0	0	0	0	0	0	0	0	0	0	0	0	0	0	0	0	0	0	0	0	0	0	0	0	0	0	0	0	0
1	1	53	1	1	3	1	1	1	1	0	0	1	1	1	0	1	0	0	0	0	0	0	0	0	0	0	0	0	0	0	0	0	0	0	0	0	0	0	0	0	0	0	0	0	0	0	0	0	0
1	1	63	1	1	3	1	1	1	1	0	1	1	1	1	1	1	2	1	1	1	1	1	1	1	1	1	1	1	1	0	0	0	0	0	0	0	0	0	0	0	0	0	0	0	0	0	0	0	0
1	1	58	1	1	3	1	1	1	1	0	0	0	0	0	0	1	3	0	0	0	0	0	0	0	0	0	0	0	0	0	0	0	0	0	0	0	0	0	0	0	0	0	0	0	0	0	0	0	0
1	2	40	2	1	1	1	1	1	2	1	4	1	1	1	1	1	4	1	1	1	1	1	1	1	1	1	1	1	1	1	1	1	1	1	1	1	1	1	1	1	1	1	1	1	1	1	1	4	1
1	2	30	2	1	1	1	1	1	2	2	2	1	1	1	0	1	2	1	1	1	1	1	1	1	1	1	1	1	1	1	1	1	1	1	1	0	0	0	1	1	0	0	1	0	1	1	0	2	1
1	2	31	1	1	1	1	1	1	2	2	2	1	1	1	1	1	2	1	1	1	1	1	1	1	1	1	1	1	1	1	1	1	1	1	1	1	0	0	0	0	1	0	1	0	0	1	0	2	1
1	2	36	2	1	1	1	1	1	2	2	1	1	1	1	0	1	1	1	1	1	1	1	1	1	1	1	0	1	1	0	1	1	1	1	1	1	1	1	1	1	1	1	1	1	1	1	1	1	1
1	2	40	1	1	1	1	1	1	2	0	1	1	0	0	0	0	1	1	1	0	0	0	0	0	0	0	0	0	0	0	0	0	1	1	0	0	0	0	0	0	0	0	0	0	0	0	0	2	1
1	2	36	2	1	1	2	1	1	2	1	2	1	0	1	1	0	2	1	1	1	1	1	1	1	1	1	1	1	1	1	0	1	1	1	1	1	0	1	0	1	1	1	1	0	1	1	0	2	1
1	2	51	1	1	3	1	1	1	2	0	1	0	0	0	0	0	0	0	0	0	0	0	0	0	0	0	0	0	0	0	0	0	0	0	0	0	0	0	0	0	0	0	0	0	0	0	0	1	0
1	2	44	1	2	2	1	2	1	2	2	1	1	0	1	0	1	1	1	1	1	1	1	1	1	1	1	1	1	1	1	1	1	1	1	1	1	1	1	1	1	1	1	1	0	1	1	0	1	1
1	2	33	1	1	3	1	2	1	2	2	1	1	1	1	1	1	2	1	1	1	1	1	1	1	1	1	1	1	1	1	1	1	1	1	1	0	0	0	1	1	1	0	1	1	1	1	1	2	0
1	2	29	1	2	2	1	2	1	2	2	2	1	1	1	0	1	1	1	0	0	0	1	0	0	0	0	0	0	1	0	0	0	0	1	0	0	0	0	0	0	0	0	0	0	0	0	0	0	0
1	2	35	1	1	3	1	2	1	2	1	1	1	1	1	1	1	1	1	1	1	1	1	0	0	1	0	0	0	1	0	0	0	0	0	0	1	0	0	0	1	1	0	1	0	1	1	0	1	0
1	2	36	1	2	2	1	2	1	2	2	0	1	1	1	1	0	0	0	0	0	0	0	0	0	0	0	0	0	0	0	0	0	0	0	0	0	0	0	0	0	0	0	0	0	0	0	0	0	0
1	2	45	1	2	2	1	2	1	2	2	0	1	0	0	0	1	0	1	0	1	0	1	0	0	0	0	0	0	0	0	0	1	0	0	0	1	0	0	1	0	1	0	0	0	0	0	0	0	1
1	2	60	1	2	2	1	2	1	3	2	0	1	1	0	1	1	0	0	0	0	0	1	1	0	0	0	0	0	0	0	0	0	0	0	0	0	0	0	0	0	0	0	0	0	1	0	0	0	0
1	2	30	1	2	2	1	2	1	2	1	1	1	1	1	1	1	1	1	1	1	1	1	0	1	1	0	0	0	0	0	1	1	1	1	1	0	0	0	0	0	0	0	0	0	1	1	0	1	0
1	2	33	1	2	2	1	2	1	2	12	1	1	1	1	1	1	1	1	1	1	1	1	1	1	1	1	1	1	1	1	1	1	1	1	1	1	1	1	1	1	1	1	1	1	1	1	1	1	1
1	2	50	1	1	3	1	1	1	2	0	0	1	1	1	1	1	0	0	0	0	0	0	0	0	0	0	0	0	0	0	0	1	1	1	1	0	0	0	0	0	0	0	0	0	0	0	0	0	0
1	1	58	1	1	3	1	1	1	1	0	0	1	0	0	0	0	0	1	1	1	1	1	0	0	0	0	0	0	1	1	0	1	1	0	0	0	0	0	0	1	0	0	0	0	1	0	0	0	1
1	1	57	1	2	2	1	1	1	1	0	1	1	0	1	1	1	1	1	1	0	1	0	1	1	1	0	0	0	1	0	0	1	0	1	1	1	0	0	1	1	0	0	0	0	1	1	0	1	0
1	1	54	1	2	2	2	1	1	1	0	1	0	0	0	0	0	1	0	0	0	0	0	0	0	0	0	0	0	0	0	0	0	0	0	0	0	0	0	0	0	0	0	0	0	0	0	0	1	0
1	2	41	2	1	1	1	1	1	2	0	2	1	1	1	0	1	2	1	1	1	1	1	1	1	1	1	0	0	1	1	0	0	1	1	1	1	0	1	1	1	1	1	1	1	1	1	0	1	1
1	2	30	2	1	1	1	1	1	2	1	4	1	1	1	1	1	4	1	1	1	1	1	0	0	1	1	0	0	1	0	0	0	1	1	1	1	1	1	1	1	1	1	0	1	1	1	0	3	1
1	1	37	2	1	1	1	1	1	1	1	2	1	1	1	1	1	2	1	1	1	1	1	0	1	1	1	0	0	1	1	1	0	1	1	1	1	0	0	1	0	1	1	1	1	1	1	0	2	1
1	2	42	2	1	1	1	1	1	2	2	2	1	1	1	1	1	2	1	1	1	1	1	1	1	1	0	0	0	1	1	1	1	0	0	1	1	0	1	0	0	0	0	1	0	1	0	0	2	1
1	2	31	1	1	1	1	1	1	2	1	2	1	1	1	1	1	2	1	1	1	1	1	1	1	1	1	1	1	1	1	0	1	1	0	1	0	0	0	0	0	0	0	1	0	1	1	0	2	1
1	2	38	2	1	1	1	1	1	2	2	1	1	1	1	1	1	1	1	1	1	1	1	1	1	1	1	0	0	0	0	0	0	1	1	1	1	1	1	1	1	1	1	1	0	1	1	0	1	1
1	2	29	1	1	1	1	1	1	2	2	1	1	1	1	0	1	1	1	1	1	1	1	1	1	1	1	0	0	1	1	0	0	1	1	1	0	0	0	0	1	0	0	1	1	0	1	0	1	1
1	2	59	1	1	1	2	1	1	2	1	3	1	1	1	1	0	3	1	1	1	1	1	1	1	1	1	1	1	1	1	1	1	1	1	1	1	0	1	1	1	1	0	1	0	1	1	0	2	1
1	2	53	1	1	1	1	1	1	2	0	4	1	0	1	1	1	3	1	1	1	1	1	1	1	1	1	1	1	1	1	1	1	1	1	1	1	1	1	1	1	1	1	1	1	1	1	1	3	1
1	2	57	1	1	1	1	1	1	2	0	2	1	1	1	1	0	2	1	1	1	1	1	0	1	1	0	0	0	1	1	0	0	1	1	1	1	0	1	1	1	1	0	0	0	1	0	0	2	1
1	2	48	2	1	1	2	1	1	2	0	2	1	1	1	1	1	2	1	1	1	1	1	1	1	1	1	0	0	1	1	0	1	1	1	1	1	0	1	1	1	1	1	1	1	1	1	0	2	1
1	2	38	2	1	1	1	1	1	2	1	2	1	1	1	1	1	2	1	1	1	1	1	0	0	0	0	0	0	1	1	0	0	1	1	1	0	0	1	0	1	1	1	1	1	1	1	1	2	1
1	2	32	2	1	1	1	1	1	2	1	2	1	1	1	1	0	2	1	1	1	1	1	1	1	1	1	1	1	1	1	0	1	1	1	1	1	0	0	0	0	1	0	1	0	1	1	0	2	1
1	1	40	3	1	1	2	1	1	1	1	2	1	1	1	1	1	2	1	1	1	1	1	1	1	1	1	0	0	1	0	0	1	1	1	1	1	0	0	1	0	0	0	1	0	1	1	0	2	1
1	2	59	1	1	1	1	1	1	2	31	2	1	1	1	1	0	2	1	1	1	1	1	1	1	1	1	1	1	1	1	1	1	1	1	1	1	0	0	1	1	1	0	1	0	0	0	0	2	1
1	2	52	1	1	1	1	1	1	2	0	2	1	1	1	1	1	2	1	1	1	1	1	1	1	1	1	0	1	1	0	0	1	1	1	1	1	1	1	0	1	0	1	1	0	1	1	0	2	1
1	2	51	1	1	1	1	1	1	2	1	2	1	1	1	1	0	2	1	1	1	1	1	1	1	1	1	1	1	1	1	1	1	1	1	1	1	1	1	1	1	1	1	1	1	1	1	1	1	1
1	2	50	1	1	1	1	1	1	2	0	2	1	1	1	1	1	3	1	1	1	1	1	1	1	1	1	1	0	1	0	0	0	1	1	1	1	0	1	0	1	0	0	1	0	1	1	0	1	1
1	2	33	2	1	1	1	1	1	2	2	2	1	1	0	1	1	2	1	1	1	1	1	0	1	1	1	0	0	1	1	0	0	0	1	1	1	1	1	1	0	0	0	0	0	0	0	0	2	0
1	2	52	1	1	1	2	1	1	2	0	3	1	1	1	1	1	3	1	1	1	1	1	1	1	1	1	1	1	1	1	0	0	1	1	1	1	0	1	1	1	1	0	1	1	1	1	0	3	1
1	2	46	2	1	1	1	1	1	2	0	0	1	1	1	1	1	1	1	1	1	1	1	1	1	1	1	1	1	1	1	1	1	1	1	1	1	1	1	1	1	1	1	1	1	1	1	1	1	1
1	2	45	2	1	1	1	1	1	2	0	2	1	1	1	1	1	2	1	1	1	1	1	1	1	1	1	1	1	1	1	1	0	1	1	1	0	0	1	0	1	0	0	0	0	1	1	0	2	1
1	1	35	3	1	1	1	1	1	1	2	2	1	1	1	1	1	2	1	1	1	1	1	1	1	1	1	1	1	1	1	1	1	1	1	1	1	1	1	1	1	1	1	1	1	1	1	1	2	1
1	2	32	2	1	1	2	1	1	2	1	2	1	0	1	1	1	1	1	1	1	1	1	1	1	1	0	0	0	1	1	1	1	1	1	1	1	1	1	1	0	0	1	1	0	1	1	0	0	1
1	2	31	2	1	1	1	1	1	2	1	3	1	1	1	1	1	1	1	1	1	1	1	1	1	1	1	1	1	1	1	0	0	1	1	1	1	1	1	1	1	1	1	1	1	1	1	1	1	1
1	2	29	1	1	1	1	1	1	2	1	1	1	1	1	0	1	1	0	0	0	0	0	0	0	0	0	0	0	0	0	0	0	0	0	0	0	0	0	0	0	0	0	0	0	0	0	0	1	0
1	2	52	2	1	1	2	1	1	2	0	2	1	1	1	1	0	1	1	1	1	1	1	1	1	1	1	1	1	1	1	0	0	1	0	1	1	0	1	0	1	1	0	1	0	1	1	0	1	1
1	2	35	2	1	1	1	1	1	2	1	1	1	1	1	1	1	1	1	1	1	1	1	1	1	1	1	1	1	1	1	1	1	1	1	1	1	1	1	1	1	1	1	1	1	1	1	1	1	1
1	2	39	2	1	1	1	1	1	2	1	2	1	1	1	1	1	2	1	1	1	1	1	0	0	1	0	0	0	1	0	0	0	1	1	1	1	0	1	1	0	0	0	1	0	1	1	0	1	1
1	2	54	1	1	1	1	1	1	2	1	2	1	1	1	1	1	2	1	1	1	1	1	1	1	1	1	0	1	1	1	0	1	1	1	1	1	0	0	1	1	1	0	1	1	1	1	0	2	1
1	2	32	1	1	1	1	1	1	2	1	3	1	1	1	1	1	2	1	1	1	1	1	1	1	1	1	0	0	1	1	0	0	1	1	1	0	0	0	1	0	0	0	1	0	1	1	0	3	1
1	2	40	2	1	1	3	1	1	2	1	0	1	1	1	1	0	1	1	1	1	1	0	1	1	1	1	0	0	1	0	0	1	1	1	1	0	0	0	0	0	0	0	1	0	1	1	0	1	1
1	2	50	1	1	1	2	1	1	2	1	1	1	1	1	1	1	1	1	1	1	1	1	1	1	0	1	1	1	1	1	0	1	1	1	1	1	0	0	0	0	1	0	1	0	1	1	0	1	1
1	2	29	2	1	1	1	1	1	2	1	2	1	0	1	1	1	1	1	1	1	1	1	1	1	1	1	0	0	1	1	0	0	1	1	0	1	0	0	1	1	1	1	1	1	1	1	0	1	1
1	2	30	2	1	1	2	1	1	2	1	2	1	1	1	1	1	2	1	1	1	1	1	0	0	1	0	0	1	1	1	1	1	1	1	1	1	0	1	1	1	1	1	1	1	1	1	0	2	1
1	2	32	2	1	1	1	1	1	2	2	1	1	1	1	1	1	0	1	0	1	1	1	0	0	0	0	0	0	0	0	0	0	0	0	0	0	0	0	0	0	0	0	0	0	0	0	0	0	1
1	2	45	2	1	1	1	1	1	2	1	2	1	1	1	1	1	2	1	1	1	1	1	1	1	1	1	1	1	1	1	1	1	1	1	1	1	1	1	1	1	1	1	1	1	1	1	1	2	1
1	2	51	1	1	1	2	1	1	2	0	2	1	1	1	1	1	2	1	1	1	1	1	1	1	1	1	1	1	1	1	1	1	1	1	1	1	1	1	1	1	1	1	1	1	1	1	1	2	1
1	1	52	1	1	3	1	1	1	1	1	1	1	1	1	0	1	0	1	1	1	0	1	0	0	1	0	0	0	1	1	0	0	0	0	1	0	0	0	0	1	1	0	0	0	0	0	0	0	0
1	2	28	1	1	1	1	1	1	2	2	1	1	1	1	1	1	0	1	1	1	1	1	1	0	1	0	0	0	1	0	1	0	1	1	1	1	0	0	0	0	1	0	1	1	1	1	0	1	0
1	2	53	1	1	1	1	1	1	2	1	2	1	1	1	0	1	2	1	1	1	1	1	1	1	1	0	0	0	0	0	0	0	1	1	1	0	0	0	0	0	0	0	0	0	0	0	0	2	1
1	2	30	2	1	1	1	1	1	2	1	2	1	1	1	0	1	2	1	1	1	1	1	1	1	1	1	1	1	1	1	0	0	0	0	1	1	0	1	1	1	1	0	1	0	0	1	0	2	1
1	2	27	2	1	1	1	1	1	2	1	2	1	1	1	1	0	2	1	1	1	1	1	1	1	1	1	1	1	1	0	0	1	1	1	1	1	0	1	0	1	0	0	1	0	1	1	0	2	1
1	2	45	2	1	1	1	1	1	2	1	1	1	1	1	1	1	2	1	1	1	1	1	1	1	1	1	1	1	1	1	1	1	1	1	1	1	1	1	1	1	1	1	1	1	1	1	1	2	1
1	2	36	2	1	1	1	1	1	2	1	2	1	1	1	1	1	2	1	1	1	1	1	1	1	1	1	1	1	1	1	1	0	0	0	1	0	0	1	1	1	1	1	1	1	1	1	0	2	1
1	2	43	2	1	1	1	1	1	2	1	3	1	1	1	0	1	3	1	1	1	1	1	1	1	1	1	1	1	1	1	0	0	1	1	1	1	0	0	1	0	1	1	1	0	1	1	0	2	1
1	1	52	2	1	1	1	1	1	1	0	4	1	1	1	1	1	3	1	1	1	1	1	1	1	1	1	1	1	1	1	0	1	1	1	1	1	1	1	1	1	1	1	1	1	1	1	1	2	1
1	1	45	2	1	1	2	1	1	1	2	1	1	1	1	1	1	1	1	1	1	1	1	1	1	1	1	0	0	1	0	0	1	1	1	1	1	0	0	0	0	0	0	1	0	1	1	0	1	1
1	1	54	1	1	1	1	1	1	1	1	2	1	1	1	1	1	2	1	1	1	1	1	1	1	1	1	1	1	1	1	1	1	1	1	1	1	1	1	1	1	1	1	1	1	1	1	1	2	1
1	2	37	2	1	1	1	1	1	2	1	2	1	1	1	1	1	1	1	1	1	1	1	1	1	1	1	1	1	1	1	1	1	1	1	1	1	1	1	1	1	1	0	1	1	1	1	1	2	1
1	2	40	2	1	1	2	1	1	2	2	1	0	0	1	0	1	1	1	1	1	1	0	1	1	1	1	1	1	1	1	1	1	1	1	1	1	0	0	0	0	1	0	1	0	1	1	0	1	1
1	2	33	2	1	1	2	1	1	2	1	1	1	1	1	1	1	1	1	1	1	1	1	1	1	1	0	0	0	1	0	0	1	1	1	1	1	0	0	0	1	1	0	1	0	1	1	0	0	0
1	2	55	1	1	1	2	1	1	2	0	2	1	1	1	1	1	2	1	1	1	1	1	1	1	1	1	1	1	1	1	0	0	0	0	1	1	0	0	0	1	0	0	1	1	1	1	0	2	0
1	2	51	1	1	1	1	1	1	2	0	2	1	1	1	0	0	2	1	1	1	1	0	1	1	1	1	1	0	1	0	0	1	1	0	0	0	0	0	0	0	0	0	0	0	0	0	0	2	1
1	2	33	2	1	1	1	1	1	2	2	0	1	1	0	1	1	1	1	1	1	1	1	1	1	1	1	1	1	1	1	1	1	1	1	1	1	1	1	1	1	1	1	1	1	1	1	1	1	1
1	2	34	2	1	1	1	1	1	2	1	2	1	0	1	0	1	1	1	1	1	1	1	0	0	1	0	0	0	0	0	0	1	1	1	1	1	0	0	0	0	1	0	1	1	1	1	0	1	0
1	2	37	2	1	1	1	1	1	2	1	2	1	1	1	1	1	2	1	1	1	1	1	1	1	1	1	1	0	1	0	1	1	1	1	1	1	1	1	1	1	1	1	1	0	0	1	0	1	1
1	2	30	1	1	1	1	1	1	2	1	1	1	1	1	1	1	1	1	1	1	1	1	0	0	0	0	0	0	0	0	0	0	1	1	1	0	0	0	0	0	0	0	0	0	0	0	0	0	0
1	2	33	2	1	1	2	1	1	2	2	1	1	1	1	1	1	1	1	1	1	1	1	0	0	0	1	0	1	1	1	1	0	1	1	1	1	1	1	1	1	1	1	1	1	1	1	0	1	1
1	2	31	1	1	1	1	1	1	2	1	1	1	1	0	1	1	1	1	1	1	1	1	0	0	1	0	0	0	0	0	1	1	1	1	1	1	0	0	0	1	1	0	0	1	1	1	1	1	0
1	2	46	2	1	1	1	1	1	2	0	3	1	1	1	1	1	2	1	1	1	1	1	0	1	1	1	0	0	1	0	1	1	1	1	1	1	1	1	1	1	1	1	1	1	1	1	1	2	1
1	2	35	1	1	1	1	1	1	2	1	1	1	1	1	1	0	1	1	1	1	1	1	1	1	1	1	1	1	1	1	1	1	1	1	1	1	1	1	1	1	1	1	1	1	1	1	1	1	1
1	2	41	1	1	1	1	1	1	2	1	1	1	1	1	1	1	1	1	1	1	1	1	1	1	1	1	1	1	1	1	1	1	1	1	1	1	0	0	0	0	0	0	1	0	1	1	0	1	1
1	2	34	2	1	1	2	1	1	2	2	1	1	1	1	1	1	1	1	1	1	1	1	1	1	1	1	1	1	1	1	0	0	1	0	1	0	0	0	0	0	0	0	0	0	0	0	0	1	1
1	2	30	1	1	1	1	1	1	2	2	1	1	1	1	0	1	1	1	1	1	1	1	1	1	1	1	1	1	1	1	1	1	1	1	1	0	0	0	0	0	0	0	1	0	1	1	1	1	0
1	2	44	2	1	1	2	1	1	2	1	2	1	1	1	1	0	0	1	1	1	1	1	0	1	1	1	1	0	1	1	1	1	1	1	1	1	0	0	0	0	0	0	0	0	1	1	0	1	0
1	1	35	1	1	1	1	1	1	1	1	0	1	1	1	0	1	0	1	1	1	1	1	1	1	1	1	1	1	1	1	1	1	1	1	0	1	0	1	0	0	0	1	1	1	0	1	1	0	0
2	2	32	1	1	1	1	1	1	2	2	2	1	1	1	1	1	1	1	1	1	1	1	0	1	1	1	0	0	1	0	0	0	1	1	1	1	1	1	0	1	1	1	0	0	0	0	0	1	1
1	2	33	2	1	1	1	1	1	2	2	1	1	1	1	1	1	1	1	1	1	1	1	1	1	1	1	1	1	1	1	1	1	1	1	1	1	1	1	1	1	1	1	1	1	1	1	1	1	1
1	2	37	2	1	1	3	1	1	2	2	1	1	1	1	0	1	1	1	1	1	1	1	0	1	1	1	0	1	1	1	1	1	1	1	1	1	0	1	0	1	1	1	1	0	0	1	0	1	1
1	2	32	2	1	1	1	1	1	2	2	0	1	1	1	1	1	0	1	1	1	1	1	1	1	1	1	1	1	1	1	1	1	1	1	1	1	1	1	1	1	1	1	1	1	1	1	1	0	1
1	1	35	3	1	1	1	1	1	1	1	0	1	0	1	1	0	0	1	1	1	1	1	1	1	1	1	1	1	1	1	1	1	1	1	1	1	1	1	1	1	1	1	1	1	1	1	1	0	1
1	2	46	2	1	1	1	1	1	2	0	3	1	1	1	1	1	1	1	1	1	1	1	1	1	1	1	1	1	1	1	0	1	1	1	1	1	1	1	1	1	0	0	1	0	1	1	0	1	1
1	2	40	1	1	1	1	1	1	2	1	2	1	1	1	1	0	2	1	1	1	1	1	1	1	1	1	1	1	1	0	0	0	1	1	1	1	1	1	1	1	1	0	1	1	1	1	1	2	1
1	2	29	2	1	1	1	1	1	2	1	2	1	1	1	1	1	1	1	1	1	1	1	1	0	0	1	0	0	0	0	0	1	0	0	1	0	0	1	1	0	0	0	1	0	1	1	0	1	1
1	2	34	2	1	1	1	1	1	2	1	1	1	1	1	1	1	1	1	1	1	1	1	1	1	1	1	1	1	1	1	0	1	1	1	1	1	0	1	1	1	0	0	1	0	1	1	0	0	1
1	2	33	2	1	1	1	1	1	2	1	3	1	1	1	1	1	1	1	1	1	1	1	1	1	1	1	1	1	1	1	1	1	1	1	1	1	1	1	1	1	1	1	1	1	1	1	1	1	1
1	2	33	2	1	1	1	1	1	2	2	1	1	1	1	1	1	1	1	1	1	1	1	1	1	1	1	1	1	1	1	1	1	1	1	1	1	0	0	1	0	1	0	1	0	1	1	1	1	1
1	2	31	2	1	1	1	1	1	2	5	1	1	1	0	0	1	1	1	1	1	1	1	1	1	1	1	1	1	1	1	1	1	1	1	1	1	0	1	0	1	1	0	0	1	1	1	1	1	0
1	2	34	2	1	1	2	1	1	2	0	0	1	1	1	1	1	1	1	1	1	1	1	0	0	0	0	0	0	0	0	0	0	0	0	0	0	0	0	0	0	0	0	0	0	0	0	0	1	0
1	2	35	2	1	1	1	1	1	2	1	1	1	1	1	1	1	1	1	1	1	1	1	1	1	1	1	1	1	1	1	0	1	1	0	1	1	1	1	1	1	1	1	1	1	1	1	1	0	1
1	2	36	2	1	1	2	1	1	2	2	1	1	1	1	0	1	1	1	1	1	1	1	1	0	1	1	0	0	1	0	0	1	1	0	1	1	0	0	1	1	0	0	1	0	0	1	0	2	0
1	2	53	2	1	1	2	1	1	2	1	4	1	1	1	1	1	3	1	1	1	1	1	1	1	1	1	1	1	1	1	1	1	1	1	1	1	1	1	1	1	1	1	1	1	1	1	1	3	1
1	2	43	2	1	1	2	1	1	2	1	2	1	1	1	1	1	2	1	1	1	1	1	1	1	1	1	1	1	1	1	0	0	0	0	0	0	0	0	0	0	0	0	0	0	0	0	0	1	0
1	2	43	2	1	1	1	1	1	2	1	2	1	1	1	1	1	1	1	1	1	1	1	1	1	1	1	1	1	1	1	1	1	1	1	1	1	0	0	1	1	0	1	1	1	1	1	0	2	1
1	2	58	1	1	1	1	1	1	2	0	2	1	1	0	1	1	2	1	1	0	1	1	0	0	0	0	0	1	1	0	0	0	1	0	1	0	0	0	0	0	0	0	1	0	0	0	0	1	0
1	2	40	2	1	1	1	1	1	2	0	2	0	1	0	1	1	1	1	1	0	0	1	0	0	1	1	0	0	1	0	0	0	1	1	1	1	1	1	0	1	1	1	1	1	1	1	1	2	1
1	2	35	2	1	1	1	1	1	2	2	1	1	1	1	1	1	1	1	1	1	1	1	1	1	1	1	1	1	1	1	1	1	1	1	1	1	0	1	1	1	0	0	1	1	1	1	1	1	1
1	2	28	1	1	1	1	1	1	2	1	2	1	1	1	1	1	2	1	1	1	1	1	1	1	1	0	0	0	0	0	0	0	0	0	1	1	0	0	0	1	1	0	1	0	0	1	0	2	1
1	2	32	2	1	1	1	1	1	2	1	3	1	1	1	1	1	2	1	1	1	1	1	1	1	1	1	1	1	1	1	1	1	1	1	1	1	1	1	1	1	1	1	1	1	1	1	1	2	1
1	2	32	2	1	1	1	1	1	2	1	0	1	1	1	1	1	1	1	1	1	1	1	1	1	1	1	0	0	1	1	1	1	1	1	1	1	0	1	1	1	1	0	1	1	1	1	0	0	0
1	2	39	1	1	1	1	1	1	2	1	1	1	1	1	1	1	1	1	1	1	1	1	1	1	1	1	1	1	1	1	1	1	1	1	1	1	1	1	1	1	1	1	1	1	1	1	1	1	1
1	2	35	1	1	1	1	1	1	2	1	3	1	1	1	0	1	3	1	0	1	1	0	1	0	1	1	0	1	1	1	1	1	1	1	1	1	0	1	1	0	0	0	0	0	0	0	0	2	1
1	2	30	2	1	1	1	1	1	2	1	2	1	1	1	1	1	1	1	1	1	1	1	1	1	1	1	1	1	1	1	1	1	1	1	1	1	1	1	1	1	1	1	1	1	1	1	1	2	1
1	2	28	1	1	1	1	1	1	2	1	2	1	1	1	1	1	2	1	1	1	1	1	1	1	1	1	0	0	1	0	1	1	1	1	1	1	0	1	1	1	1	0	1	1	1	1	1	0	0
1	2	53	2	1	1	2	1	1	2	0	4	1	1	1	1	1	4	1	1	1	1	1	1	1	1	0	0	0	1	0	1	1	1	1	1	1	0	1	0	0	0	0	1	1	1	1	0	3	1
1	2	28	2	1	1	1	1	1	2	1	3	1	1	1	0	1	3	1	1	1	1	1	1	1	1	1	1	1	1	1	1	1	1	1	1	1	1	1	1	1	1	1	1	0	1	1	0	2	1
1	2	47	2	1	1	1	1	1	2	0	1	1	0	1	0	1	1	1	1	1	1	1	1	1	1	0	0	0	0	0	0	1	1	1	0	0	0	0	0	0	0	0	1	0	0	1	0	1	0
1	2	26	1	1	1	1	1	1	2	1	1	1	1	1	1	0	1	1	1	1	1	1	0	0	1	1	0	1	1	0	0	1	1	0	1	1	0	0	1	1	0	0	1	0	1	1	0	1	1
1	2	40	2	1	1	1	1	1	2	2	1	1	1	1	1	1	1	1	1	1	0	0	0	0	0	0	0	0	0	0	0	1	1	0	0	1	1	1	0	1	1	0	1	1	1	1	0	1	1
1	2	50	2	1	1	2	1	1	2	0	2	1	1	1	1	1	2	1	1	1	1	1	1	1	1	1	1	1	1	1	1	1	1	1	1	1	1	1	1	1	1	1	1	1	1	1	1	2	1
1	2	34	2	1	1	1	1	1	2	1	1	1	1	1	1	1	1	1	1	0	1	1	1	1	1	1	1	0	1	0	0	1	1	0	1	1	0	0	0	1	1	0	0	0	1	1	0	0	1
1	2	49	2	1	1	2	1	1	2	0	2	1	1	1	1	1	1	1	1	0	1	1	0	0	0	0	0	0	0	0	0	0	0	0	0	0	0	0	0	0	0	0	0	0	0	0	0	1	1
1	2	37	2	1	1	1	1	1	2	1	0	0	1	1	0	1	0	1	1	0	0	0	0	0	0	0	0	0	1	1	0	0	1	1	1	0	0	0	0	0	0	0	0	0	0	0	0	0	0
1	2	68	2	2	2	1	1	1	2	0	3	1	0	1	0	1	2	1	1	1	1	1	1	1	1	1	0	0	0	1	0	0	0	0	1	1	0	1	0	1	1	0	1	0	1	1	0	2	1
[truncated: 100 more columns]
